# Supplementary material for: 3-Amino-N-benzyl-6-(4-fluoro­phen­yl)thieno[2,3-b]pyridine-2-carboxamide
Source: Acta Crystallogr Sect E Struct Rep Online. 2012 May 19;68(Pt 6):o1823. doi: 10.1107/S160053681202212X (PMC3379397; doi:10.1107/S160053681202212X)
Supplement: Supplementary file 1 [file e-68-o1823-sup1.cif]

##############################################################################
#                                                                            #
# This CIF contains the data in a paper accepted for publication in          #
# Acta Crystallographica Section E. It conforms to the requirements of       #
# Notes for Authors for Acta Crystallographica Section E, and has been       #
# peer reviewed under the auspices of the IUCr Commission on Journals.       #
#                                                                            #
# Full details of the Crystallographic Information File format               #
# are given in the paper "The Crystallographic Information File (CIF):       #
# a New Standard Archive File for Crystallography" by S. R. Hall, F. H.      #
# Allen and I. D. Brown [Acta Cryst. (1991), A47, 655-685].                  #
#                                                                            #
# The current version of the core CIF dictionary is obtainable from          #
# ftp://ftp.iucr.org/pub/cif_core.dic.                                       #
#                                                                            #
# Software is freely available for graphical display of the structure(s)     #
# in this CIF. For information consult the CIF software page                 #
# http://www.iucr.org/resources/cif/software.                                #
#                                                                            #
# This file may be used for bona fide research purposes within the           #
# scientific community so long as proper attribution is given to the journal # 
# article from which it was obtained.                                        #
#                                                                            #
##############################################################################
data_I
_audit_creation_method
;
Olex2 1.1
;
_chemical_name_systematic
;
3-Amino-<i>N</i>-benzyl-6-(4-fluorophenyl)thieno[2,3-<i>b</i>]pyridine-2-
carboxamide
;
_chemical_name_common     ?
_chemical_formula_moiety     'C21 H16 F N3 O S'
_chemical_formula_sum     'C21 H16 F N3 O S'
_chemical_formula_iupac     'C21 H16 F N3 O S'
_chemical_formula_weight     377.43
_chemical_melting_point     ?
_space_group_crystal_system     monoclinic
_space_group_name_H-M_alt     'P 21/c'
_space_group_name_Hall     '-P 2ybc'
loop_
    _space_group_symop_id
    _space_group_symop_operation_xyz
    1 'x, y, z'
    2 '-x, y+1/2, -z+1/2'
    3 '-x, -y, -z'
    4 'x, -y-1/2, z-1/2'
_cell_length_a     18.9008(7)
_cell_length_b     9.9828(4)
_cell_length_c     9.5924(4)
_cell_angle_alpha     90.00
_cell_angle_beta     102.224(4)
_cell_angle_gamma     90.00
_cell_volume     1768.89(11)
_cell_formula_units_Z     4
_cell_measurement_reflns_used     2427
_cell_measurement_theta_min     2.9747
_cell_measurement_theta_max     29.2044
_cell_measurement_temperature     293(2)
_exptl_crystal_description     block
_exptl_crystal_colour     yellow
_exptl_crystal_size_max     0.40
_exptl_crystal_size_mid     0.30
_exptl_crystal_size_min     0.10
_exptl_crystal_density_diffrn     1.417
_exptl_crystal_density_meas     ?
_exptl_crystal_density_method     'not measured'
_exptl_crystal_F_000     784
_exptl_absorpt_coefficient_mu     0.209
_exptl_absorpt_correction_type     multi-scan
_exptl_absorpt_process_details
;
(CrysAlis PRO; Oxford Diffraction, 2006)
;
_exptl_absorpt_correction_T_min     0.99086
_exptl_absorpt_correction_T_max     1.00000
_exptl_special_details     ?
_diffrn_ambient_temperature     293.15
_diffrn_radiation_type     'Mo K\a'
_diffrn_radiation_wavelength     0.7107
_diffrn_radiation_monochromator     graphite
_diffrn_measurement_device_type     'Oxford Diffraction Xcalibur Eos'
_diffrn_measurement_method     '\w scans'
_diffrn_detector_area_resol_mean     16.0874
_diffrn_reflns_number     7919
_diffrn_reflns_av_R_equivalents     0.0214
_diffrn_reflns_theta_min     2.98
_diffrn_reflns_theta_max     26.37
_diffrn_reflns_theta_full     26.37
_diffrn_measured_fraction_theta_max     0.999
_diffrn_measured_fraction_theta_full     0.999
_diffrn_reflns_limit_h_min     -21
_diffrn_reflns_limit_h_max     23
_diffrn_reflns_limit_k_min     -12
_diffrn_reflns_limit_k_max     11
_diffrn_reflns_limit_l_min     -11
_diffrn_reflns_limit_l_max     11
_diffrn_standards_number     ?
_diffrn_standards_interval_count     ?
_diffrn_standards_interval_time     ?
_diffrn_standards_decay_%     ?
_refine_special_details
;
Refinement of <i>F</i>^2^ against ALL reflections. The weighted <i>R</i>-factor
<i>wR</i> and goodness of fit <i>S</i> are based on <i>F</i>^2^, conventional
<i>R</i>-factors <i>R</i> are based on <i>F</i>, with <i>F</i> set to zero for
negative <i>F</i>^2^. The threshold expression of <i>F</i>^2^ >
\s(<i>F</i>^2^) is used only for calculating <i>R</i>-factors(gt) <i>etc</i>.
and is not relevant to the choice of reflections for refinement.
<i>R</i>-factors based on <i>F</i>^2^ are statistically about twice as large
as those based on <i>F</i>, and <i>R</i>- factors based on ALL data will be
even larger.
;
_reflns_number_total     3609
_reflns_number_gt     2665
_reflns_threshold_expression     >2sigma(I)
_refine_ls_structure_factor_coef     Fsqd
_refine_ls_matrix_type     full
_refine_ls_R_factor_all     0.0649
_refine_ls_R_factor_gt     0.0435
_refine_ls_wR_factor_gt     0.0936
_refine_ls_wR_factor_ref     0.1039
_refine_ls_goodness_of_fit_ref     1.026
_refine_ls_restrained_S_all     1.026
_refine_ls_number_reflns     3609
_refine_ls_number_parameters     252
_refine_ls_number_restraints     0
_refine_ls_hydrogen_treatment     mixed
_refine_ls_weighting_scheme     calc
_refine_ls_weighting_details
         'calc w=1/[\s^2^(Fo^2^)+(0.0422P)^2^+0.2875P] where P=(Fo^2^+2Fc^2^)/3'
_atom_sites_solution_hydrogens     geom
_atom_sites_solution_primary     direct
_atom_sites_solution_secondary     difmap
_refine_ls_shift/su_max     0.000
_refine_ls_shift/su_mean     0.000
_refine_diff_density_max     0.229
_refine_diff_density_min     -0.232
_refine_ls_extinction_method     none
_refine_ls_extinction_coef     ?
loop_
    _atom_type_symbol
    _atom_type_description
    _atom_type_scat_dispersion_real
    _atom_type_scat_dispersion_imag
    _atom_type_scat_source
    'C' 'C' 0.0033 0.0016
                         'International Tables Vol C Tables 4.2.6.8 and 6.1.1.4'
    'H' 'H' 0.0000 0.0000
                         'International Tables Vol C Tables 4.2.6.8 and 6.1.1.4'
    'F' 'F' 0.0171 0.0103
                         'International Tables Vol C Tables 4.2.6.8 and 6.1.1.4'
    'N' 'N' 0.0061 0.0033
                         'International Tables Vol C Tables 4.2.6.8 and 6.1.1.4'
    'O' 'O' 0.0106 0.0060
                         'International Tables Vol C Tables 4.2.6.8 and 6.1.1.4'
    'S' 'S' 0.1246 0.1234
                         'International Tables Vol C Tables 4.2.6.8 and 6.1.1.4'
_computing_data_collection
;
CrysAlis PRO (Oxford Diffraction, 2006)
;
_computing_cell_refinement
;
CrysAlis PRO (Oxford Diffraction, 2006)
;
_computing_data_reduction
;
CrysAlis PRO (Oxford Diffraction, 2006)
;
_computing_structure_solution     'SHELXS97 (Sheldrick, 2008)'
_computing_structure_refinement     'SHELXL97 (Sheldrick, 2008)'
_computing_molecular_graphics
;
OLEX2 (Dolomanov <i>et al.</i>, 2009) and Mercury (Macrae <i>et al.</i>,
2006)
;
_computing_publication_material
;
OLEX2 (Dolomanov <i>et al.</i>, 2009)
;
loop_
    _atom_site_type_symbol
    _atom_site_label
    _atom_site_fract_x
    _atom_site_fract_y
    _atom_site_fract_z
    _atom_site_U_iso_or_equiv
    _atom_site_adp_type
    _atom_site_calc_flag
    _atom_site_refinement_flags
    _atom_site_occupancy
    _atom_site_symmetry_multiplicity
    _atom_site_disorder_assembly
    _atom_site_disorder_group
    S S1 0.20491(3) 0.22083(5) 0.33501(5) 0.04353(16) Uani d . 1 1 . .
    F F1 0.68007(7) 0.14850(17) 0.54263(17) 0.0879(5) Uani d . 1 1 . .
    O O1 0.01663(7) 0.12650(13) 0.08498(13) 0.0415(3) Uani d . 1 1 . .
    N N1 0.34252(8) 0.16214(16) 0.32473(17) 0.0430(4) Uani d . 1 1 . .
    N N2 0.12841(11) 0.01149(18) -0.01334(18) 0.0431(4) Uani d . 1 1 . .
    N N3 0.03925(8) 0.26248(15) 0.27578(16) 0.0371(4) Uani d . 1 1 . .
    H H3 0.0698 0.2893 0.3502 0.044 Uiso calc R 1 1 . .
    C C1 0.61019(12) 0.1375(3) 0.4718(3) 0.0612(6) Uani d . 1 1 . .
    C C2 0.55976(13) 0.2160(3) 0.5132(3) 0.0649(7) Uani d . 1 1 . .
    H H2 0.5730 0.2768 0.5876 0.078 Uiso calc R 1 1 . .
    C C3 0.48814(12) 0.2039(2) 0.4427(3) 0.0588(6) Uani d . 1 1 . .
    H H3A 0.4532 0.2570 0.4706 0.071 Uiso calc R 1 1 . .
    C C4 0.46761(11) 0.1141(2) 0.3312(2) 0.0467(5) Uani d . 1 1 . .
    C C5 0.52116(12) 0.0370(3) 0.2941(3) 0.0629(7) Uani d . 1 1 . .
    H H5 0.5088 -0.0248 0.2204 0.075 Uiso calc R 1 1 . .
    C C6 0.59308(12) 0.0489(3) 0.3640(3) 0.0682(7) Uani d . 1 1 . .
    H H6 0.6287 -0.0031 0.3369 0.082 Uiso calc R 1 1 . .
    C C7 0.38985(11) 0.0995(2) 0.2613(2) 0.0441(5) Uani d . 1 1 . .
    C C8 0.36703(11) 0.0228(2) 0.1384(2) 0.0560(6) Uani d . 1 1 . .
    H H8 0.4013 -0.0189 0.0964 0.067 Uiso calc R 1 1 . .
    C C9 0.29486(11) 0.0081(2) 0.0786(2) 0.0514(6) Uani d . 1 1 . .
    H H9 0.2799 -0.0429 -0.0035 0.062 Uiso calc R 1 1 . .
    C C10 0.24457(10) 0.07078(18) 0.14290(19) 0.0363(4) Uani d . 1 1 . .
    C C11 0.27268(10) 0.14647(18) 0.26477(19) 0.0370(4) Uani d . 1 1 . .
    C C12 0.16689(10) 0.07362(17) 0.10565(19) 0.0335(4) Uani d . 1 1 . .
    C C13 0.13826(10) 0.15083(17) 0.19911(18) 0.0334(4) Uani d . 1 1 . .
    C C14 0.06103(10) 0.17874(17) 0.18296(18) 0.0322(4) Uani d . 1 1 . .
    C C15 -0.03518(10) 0.30762(18) 0.2511(2) 0.0383(5) Uani d . 1 1 . .
    H H15A -0.0510 0.3280 0.1504 0.046 Uiso calc R 1 1 . .
    H H15B -0.0365 0.3905 0.3032 0.046 Uiso calc R 1 1 . .
    C C16 -0.08885(10) 0.21225(17) 0.29233(18) 0.0337(4) Uani d . 1 1 . .
    C C17 -0.16173(11) 0.2454(2) 0.2581(2) 0.0465(5) Uani d . 1 1 . .
    H H17 -0.1762 0.3236 0.2073 0.056 Uiso calc R 1 1 . .
    C C18 -0.21297(12) 0.1646(2) 0.2981(3) 0.0582(6) Uani d . 1 1 . .
    H H18 -0.2615 0.1892 0.2755 0.070 Uiso calc R 1 1 . .
    C C19 -0.19253(12) 0.0472(2) 0.3715(2) 0.0540(6) Uani d . 1 1 . .
    H H19 -0.2270 -0.0075 0.3988 0.065 Uiso calc R 1 1 . .
    C C20 -0.12068(11) 0.0121(2) 0.4037(2) 0.0451(5) Uani d . 1 1 . .
    H H20 -0.1066 -0.0674 0.4521 0.054 Uiso calc R 1 1 . .
    C C21 -0.06921(10) 0.09380(18) 0.36486(19) 0.0382(4) Uani d . 1 1 . .
    H H21 -0.0207 0.0689 0.3877 0.046 Uiso calc R 1 1 . .
    H H2A 0.1510(12) -0.042(2) -0.052(2) 0.056(7) Uiso d . 1 1 . .
    H H2B 0.0817(12) -0.005(2) -0.013(2) 0.050(6) Uiso d . 1 1 . .
loop_
    _atom_site_aniso_label
    _atom_site_aniso_U_11
    _atom_site_aniso_U_22
    _atom_site_aniso_U_33
    _atom_site_aniso_U_12
    _atom_site_aniso_U_13
    _atom_site_aniso_U_23
    S1 0.0332(3) 0.0534(3) 0.0409(3) -0.0001(2) 0.0009(2) -0.0129(2)
    F1 0.0331(7) 0.1281(13) 0.0949(12) -0.0129(8) -0.0034(7) 0.0030(10)
    O1 0.0347(7) 0.0465(8) 0.0401(8) -0.0024(6) 0.0006(6) -0.0115(6)
    N1 0.0315(9) 0.0477(10) 0.0467(10) -0.0001(8) 0.0010(8) -0.0024(8)
    N2 0.0341(10) 0.0547(11) 0.0402(10) -0.0041(9) 0.0074(8) -0.0145(8)
    N3 0.0326(9) 0.0431(9) 0.0338(8) -0.0009(7) 0.0032(7) -0.0076(7)
    C1 0.0297(12) 0.0809(17) 0.0694(16) -0.0101(12) 0.0023(11) 0.0138(14)
    C2 0.0439(14) 0.0742(16) 0.0707(17) -0.0118(13) -0.0009(12) -0.0073(13)
    C3 0.0385(13) 0.0658(15) 0.0693(16) -0.0040(12) 0.0050(11) -0.0043(12)
    C4 0.0320(11) 0.0515(12) 0.0553(13) -0.0018(10) 0.0060(10) 0.0072(10)
    C5 0.0375(13) 0.0783(17) 0.0714(17) 0.0007(12) 0.0083(12) -0.0095(13)
    C6 0.0351(13) 0.0916(19) 0.0772(18) 0.0046(13) 0.0108(12) -0.0017(15)
    C7 0.0341(11) 0.0488(12) 0.0481(12) 0.0001(10) 0.0057(9) 0.0025(9)
    C8 0.0366(12) 0.0725(15) 0.0592(14) 0.0053(11) 0.0109(11) -0.0146(12)
    C9 0.0399(12) 0.0651(14) 0.0478(13) 0.0023(11) 0.0057(10) -0.0162(10)
    C10 0.0332(10) 0.0390(10) 0.0357(10) 0.0003(9) 0.0049(8) 0.0007(8)
    C11 0.0320(10) 0.0388(10) 0.0379(10) -0.0003(9) 0.0024(8) 0.0020(8)
    C12 0.0337(10) 0.0339(9) 0.0317(10) -0.0023(8) 0.0040(8) 0.0024(8)
    C13 0.0319(10) 0.0345(10) 0.0318(9) -0.0022(8) 0.0022(8) -0.0003(8)
    C14 0.0336(10) 0.0316(9) 0.0301(9) -0.0017(8) 0.0040(8) 0.0028(7)
    C15 0.0375(11) 0.0389(10) 0.0375(11) 0.0074(9) 0.0058(9) -0.0005(8)
    C16 0.0346(10) 0.0358(10) 0.0298(9) 0.0027(9) 0.0046(8) -0.0074(7)
    C17 0.0375(12) 0.0476(12) 0.0527(13) 0.0085(10) 0.0060(10) 0.0030(9)
    C18 0.0320(12) 0.0698(15) 0.0725(16) 0.0062(12) 0.0104(11) -0.0006(13)
    C19 0.0427(13) 0.0606(14) 0.0607(14) -0.0075(11) 0.0157(11) -0.0009(11)
    C20 0.0473(13) 0.0445(11) 0.0435(12) -0.0018(10) 0.0094(10) 0.0000(9)
    C21 0.0339(11) 0.0447(11) 0.0349(10) 0.0043(9) 0.0045(8) -0.0008(8)
_geom_special_details
;
All e.s.d.'s (except the e.s.d. in the dihedral angle between two l.s. planes)
are estimated using the full covariance matrix. The cell e.s.d.'s are taken
into account individually in the estimation of e.s.d.'s in distances, angles
and torsion angles; correlations between e.s.d.'s in cell parameters are only
used when they are defined by crystal symmetry. An approximate (isotropic)
treatment of cell e.s.d.'s is used for estimating e.s.d.'s involving l.s.
planes.
;
loop_
    _geom_bond_atom_site_label_1
    _geom_bond_atom_site_label_2
    _geom_bond_site_symmetry_2
    _geom_bond_distance
    _geom_bond_publ_flag
    S1 C11 . 1.7353(19) ?
    S1 C13 . 1.7548(18) ?
    F1 C1 . 1.356(2) ?
    O1 C14 . 1.235(2) ?
    N1 C7 . 1.339(2) ?
    N1 C11 . 1.333(2) ?
    N2 C12 . 1.366(2) ?
    N2 H2A . 0.82(2) ?
    N2 H2B . 0.90(2) ?
    N3 H3 . 0.8600 ?
    N3 C14 . 1.348(2) ?
    N3 C15 . 1.448(2) ?
    C1 C2 . 1.357(3) ?
    C1 C6 . 1.347(3) ?
    C2 H2 . 0.9300 ?
    C2 C3 . 1.384(3) ?
    C3 H3A . 0.9300 ?
    C3 C4 . 1.386(3) ?
    C4 C5 . 1.377(3) ?
    C4 C7 . 1.488(3) ?
    C5 H5 . 0.9300 ?
    C5 C6 . 1.388(3) ?
    C6 H6 . 0.9300 ?
    C7 C8 . 1.394(3) ?
    C8 H8 . 0.9300 ?
    C8 C9 . 1.371(3) ?
    C9 H9 . 0.9300 ?
    C9 C10 . 1.387(3) ?
    C10 C11 . 1.399(2) ?
    C10 C12 . 1.436(3) ?
    C12 C13 . 1.377(2) ?
    C13 C14 . 1.462(2) ?
    C15 H15A . 0.9700 ?
    C15 H15B . 0.9700 ?
    C15 C16 . 1.504(3) ?
    C16 C17 . 1.387(3) ?
    C16 C21 . 1.382(2) ?
    C17 H17 . 0.9300 ?
    C17 C18 . 1.376(3) ?
    C18 H18 . 0.9300 ?
    C18 C19 . 1.379(3) ?
    C19 H19 . 0.9300 ?
    C19 C20 . 1.373(3) ?
    C20 H20 . 0.9300 ?
    C20 C21 . 1.380(3) ?
    C21 H21 . 0.9300 ?
loop_
    _geom_angle_atom_site_label_1
    _geom_angle_atom_site_label_2
    _geom_angle_atom_site_label_3
    _geom_angle_site_symmetry_1
    _geom_angle_site_symmetry_3
    _geom_angle
    _geom_angle_publ_flag
    C11 S1 C13 . . 90.80(9) ?
    C11 N1 C7 . . 116.41(17) ?
    C12 N2 H2A . . 116.1(16) ?
    C12 N2 H2B . . 115.6(13) ?
    H2A N2 H2B . . 119(2) ?
    C14 N3 H3 . . 119.8 ?
    C14 N3 C15 . . 120.47(15) ?
    C15 N3 H3 . . 119.8 ?
    F1 C1 C2 . . 118.5(2) ?
    C6 C1 F1 . . 119.2(2) ?
    C6 C1 C2 . . 122.3(2) ?
    C1 C2 H2 . . 120.6 ?
    C1 C2 C3 . . 118.8(2) ?
    C3 C2 H2 . . 120.6 ?
    C2 C3 H3A . . 119.4 ?
    C2 C3 C4 . . 121.2(2) ?
    C4 C3 H3A . . 119.4 ?
    C3 C4 C7 . . 119.98(19) ?
    C5 C4 C3 . . 117.4(2) ?
    C5 C4 C7 . . 122.6(2) ?
    C4 C5 H5 . . 119.1 ?
    C4 C5 C6 . . 121.7(2) ?
    C6 C5 H5 . . 119.1 ?
    C1 C6 C5 . . 118.6(2) ?
    C1 C6 H6 . . 120.7 ?
    C5 C6 H6 . . 120.7 ?
    N1 C7 C4 . . 116.12(18) ?
    N1 C7 C8 . . 121.59(18) ?
    C8 C7 C4 . . 122.28(19) ?
    C7 C8 H8 . . 119.5 ?
    C9 C8 C7 . . 121.0(2) ?
    C9 C8 H8 . . 119.5 ?
    C8 C9 H9 . . 120.6 ?
    C8 C9 C10 . . 118.70(19) ?
    C10 C9 H9 . . 120.6 ?
    C9 C10 C11 . . 116.14(18) ?
    C9 C10 C12 . . 131.23(18) ?
    C11 C10 C12 . . 112.62(16) ?
    N1 C11 S1 . . 121.82(15) ?
    N1 C11 C10 . . 126.18(18) ?
    C10 C11 S1 . . 112.00(14) ?
    N2 C12 C10 . . 122.31(17) ?
    N2 C12 C13 . . 125.82(18) ?
    C13 C12 C10 . . 111.78(16) ?
    C12 C13 S1 . . 112.79(14) ?
    C12 C13 C14 . . 123.99(16) ?
    C14 C13 S1 . . 123.12(13) ?
    O1 C14 N3 . . 120.75(17) ?
    O1 C14 C13 . . 120.16(16) ?
    N3 C14 C13 . . 119.09(16) ?
    N3 C15 H15A . . 108.2 ?
    N3 C15 H15B . . 108.2 ?
    N3 C15 C16 . . 116.49(15) ?
    H15A C15 H15B . . 107.3 ?
    C16 C15 H15A . . 108.2 ?
    C16 C15 H15B . . 108.2 ?
    C17 C16 C15 . . 118.56(16) ?
    C21 C16 C15 . . 123.34(17) ?
    C21 C16 C17 . . 118.10(18) ?
    C16 C17 H17 . . 119.5 ?
    C18 C17 C16 . . 121.10(19) ?
    C18 C17 H17 . . 119.5 ?
    C17 C18 H18 . . 119.9 ?
    C17 C18 C19 . . 120.2(2) ?
    C19 C18 H18 . . 119.9 ?
    C18 C19 H19 . . 120.4 ?
    C20 C19 C18 . . 119.2(2) ?
    C20 C19 H19 . . 120.4 ?
    C19 C20 H20 . . 119.7 ?
    C19 C20 C21 . . 120.6(2) ?
    C21 C20 H20 . . 119.7 ?
    C16 C21 H21 . . 119.6 ?
    C20 C21 C16 . . 120.79(18) ?
    C20 C21 H21 . . 119.6 ?
loop_
    _geom_torsion_atom_site_label_1
    _geom_torsion_atom_site_label_2
    _geom_torsion_atom_site_label_3
    _geom_torsion_atom_site_label_4
    _geom_torsion_site_symmetry_1
    _geom_torsion_site_symmetry_2
    _geom_torsion_site_symmetry_3
    _geom_torsion_site_symmetry_4
    _geom_torsion
    _geom_torsion_publ_flag
    S1 C13 C14 O1 . . . . 179.94(13) ?
    S1 C13 C14 N3 . . . . 0.3(2) ?
    F1 C1 C2 C3 . . . . -179.1(2) ?
    F1 C1 C6 C5 . . . . 178.8(2) ?
    N1 C7 C8 C9 . . . . -0.5(3) ?
    N2 C12 C13 S1 . . . . -177.12(15) ?
    N2 C12 C13 C14 . . . . -0.6(3) ?
    N3 C15 C16 C17 . . . . -173.84(16) ?
    N3 C15 C16 C21 . . . . 7.2(2) ?
    C1 C2 C3 C4 . . . . -0.3(4) ?
    C2 C1 C6 C5 . . . . -0.6(4) ?
    C2 C3 C4 C5 . . . . 0.4(3) ?
    C2 C3 C4 C7 . . . . 177.6(2) ?
    C3 C4 C5 C6 . . . . -0.7(4) ?
    C3 C4 C7 N1 . . . . -9.0(3) ?
    C3 C4 C7 C8 . . . . 172.3(2) ?
    C4 C5 C6 C1 . . . . 0.8(4) ?
    C4 C7 C8 C9 . . . . 178.2(2) ?
    C5 C4 C7 N1 . . . . 167.95(19) ?
    C5 C4 C7 C8 . . . . -10.8(3) ?
    C6 C1 C2 C3 . . . . 0.4(4) ?
    C7 N1 C11 S1 . . . . 179.73(14) ?
    C7 N1 C11 C10 . . . . 0.2(3) ?
    C7 C4 C5 C6 . . . . -177.7(2) ?
    C7 C8 C9 C10 . . . . -0.2(3) ?
    C8 C9 C10 C11 . . . . 0.8(3) ?
    C8 C9 C10 C12 . . . . 180.0(2) ?
    C9 C10 C11 S1 . . . . 179.59(15) ?
    C9 C10 C11 N1 . . . . -0.9(3) ?
    C9 C10 C12 N2 . . . . -2.3(3) ?
    C9 C10 C12 C13 . . . . -179.1(2) ?
    C10 C12 C13 S1 . . . . -0.40(19) ?
    C10 C12 C13 C14 . . . . 176.11(16) ?
    C11 S1 C13 C12 . . . . 0.46(14) ?
    C11 S1 C13 C14 . . . . -176.09(15) ?
    C11 N1 C7 C4 . . . . -178.27(17) ?
    C11 N1 C7 C8 . . . . 0.5(3) ?
    C11 C10 C12 N2 . . . . 176.96(16) ?
    C11 C10 C12 C13 . . . . 0.1(2) ?
    C12 C10 C11 S1 . . . . 0.2(2) ?
    C12 C10 C11 N1 . . . . 179.78(17) ?
    C12 C13 C14 O1 . . . . 3.8(3) ?
    C12 C13 C14 N3 . . . . -175.88(16) ?
    C13 S1 C11 N1 . . . . -179.96(16) ?
    C13 S1 C11 C10 . . . . -0.39(14) ?
    C14 N3 C15 C16 . . . . 80.5(2) ?
    C15 N3 C14 O1 . . . . -8.7(3) ?
    C15 N3 C14 C13 . . . . 170.97(15) ?
    C15 C16 C17 C18 . . . . -177.43(18) ?
    C15 C16 C21 C20 . . . . 178.02(17) ?
    C16 C17 C18 C19 . . . . -1.0(3) ?
    C17 C16 C21 C20 . . . . -0.9(3) ?
    C17 C18 C19 C20 . . . . -0.2(3) ?
    C18 C19 C20 C21 . . . . 0.8(3) ?
    C19 C20 C21 C16 . . . . -0.3(3) ?
    C21 C16 C17 C18 . . . . 1.5(3) ?
loop_
    _geom_hbond_atom_site_label_D
    _geom_hbond_atom_site_label_H
    _geom_hbond_atom_site_label_A
    _geom_hbond_site_symmetry_A
    _geom_hbond_distance_DH
    _geom_hbond_distance_HA
    _geom_hbond_distance_DA
    _geom_hbond_angle_DHA
    N3 H3 S1 . 0.86 2.68 3.0897(16) 110.8
    N3 H3 N2 4_566 0.86 2.51 3.253(2) 145.6
    N2 H2B O1 . 0.90(2) 2.15(2) 2.741(2) 122.7(17)
    N2 H2B O1 3 0.90(2) 2.20(2) 3.015(2) 150.0(17)
data_global
_journal_date_recd_electronic     2012-04-12
_journal_date_accepted     2012-05-16
_journal_name_full     'Acta Crystallographica, Section E'
_journal_year     2012
_journal_volume     68
_journal_issue      6
_journal_page_first     o1823
_journal_page_last     o1823
_journal_paper_category     QO
_journal_paper_doi     10.1107/S160053681202212X
_journal_coeditor_code     DS2191
_publ_contact_author_name     'Yang, Li'
_publ_contact_author_address
;
State Key Laboratory of Biotherapy and Cancer Center, West China Hospital,
West China Medical School, Sichuan University, Chengdu 610041,
People's Republic of China
;
_publ_contact_author_email     yangli@scu.edu.cn
_publ_contact_author_fax     '86-28-85503301'
_publ_contact_author_phone     '86-28-85503817'
_publ_section_title
;\
3-Amino-<i>N</i>-benzyl-6-(4-fluorophenyl)thieno[2,3-<i>b</i>]pyridine-2-\
carboxamide
;
loop_
    _publ_author_name
    _publ_author_footnote
    _publ_author_address
    'Jin-Ni Zhao' .
; State Key Laboratory of Biotherapy and Cancer Center
  West China Hospital
  West China Medical School
  Sichuan University
  Chengdu 610041
  People's Republic of China
;
    'Sheng-Yong Yang' .
; State Key Laboratory of Biotherapy and Cancer Center
  West China Hospital
  West China Medical School
  Sichuan University
  Chengdu 610041
  People's Republic of China
;
    'Li Yang' .
; State Key Laboratory of Biotherapy and Cancer Center
  West China Hospital
  West China Medical School
  Sichuan University
  Chengdu 610041
  People's Republic of China
;
_publ_section_synopsis     .
