# Supplementary material for: 3-Amino-N-benzyl-6-(4-fluoro­phen­yl)thieno[2,3-b]pyridine-2-carboxamide
Source: Acta Crystallogr Sect E Struct Rep Online. 2012 May 19;68(Pt 6):o1823. doi: 10.1107/S160053681202212X (PMC3379397; doi:10.1107/S160053681202212X)
Supplement: Supplementary file 2 [file e-68-o1823-Isup2.hkl]

# 
# h,k,l, Fc-squared, Fo-squared, sigma(Fo-squared) and status flag 
# 
data_I
_shelx_title ' 120409_s7_zjn in P21/c ' 
_shelx_refln_list_code          4 
_shelx_F_calc_maximum      252.83 
_exptl_crystal_F_000       784.00 
_reflns_d_resolution_high  0.8000 
 
loop_ 
 _symmetry_equiv_pos_as_xyz 
 'x, y, z' 
 '-x, y+1/2, -z+1/2' 
 '-x, -y, -z' 
 'x, -y-1/2, z-1/2' 
 
_cell_length_a    18.9008 
_cell_length_b     9.9828 
_cell_length_c     9.5924 
_cell_angle_alpha  90.000 
_cell_angle_beta  102.224 
_cell_angle_gamma  90.000 
 
_shelx_F_squared_multiplier     1.000 
 
loop_ 
 _refln_index_h 
 _refln_index_k 
 _refln_index_l 
 _refln_F_squared_calc 
 _refln_F_squared_meas 
 _refln_F_squared_sigma 
 _refln_observed_status 
   3   0   0     1574.84     1485.58     14.62 o 
   4   0   0        7.72        6.59      1.60 o 
   5   0   0     1617.47     1661.78     19.89 o 
   6   0   0     1695.68     1678.88     22.07 o 
   7   0   0     1746.94     1630.22     38.50 o 
   8   0   0      286.14      232.21      9.64 o 
   9   0   0      170.98      234.95     14.66 o 
  10   0   0      571.76      497.52     22.42 o 
  11   0   0      883.30      873.56     31.35 o 
  12   0   0     1430.95     1324.66     40.50 o 
  13   0   0       46.54       63.26     10.44 o 
  14   0   0        0.17        5.54      5.42 o 
  15   0   0     1097.37     1121.50     42.22 o 
  16   0   0       40.79       38.47      8.79 o 
  17   0   0      526.16      593.37     33.17 o 
  18   0   0       44.19       35.09      9.33 o 
  19   0   0       18.00       38.46     10.52 o 
  20   0   0        0.79        2.64      6.07 o 
  21   0   0       45.85       37.06     10.71 o 
  22   0   0      286.60      362.80     30.67 o 
  23   0   0       20.92       16.36      7.75 o 
   2   1   0      743.68      702.72     10.74 o 
   3   1   0     1799.16     1730.65      9.89 o 
   4   1   0      121.68      134.53      3.43 o 
   5   1   0      434.45      391.06      6.62 o 
   6   1   0     1760.33     1754.19     15.50 o 
   7   1   0      407.77      401.82      8.11 o 
   8   1   0      187.24      201.41      7.06 o 
   9   1   0     1927.72     2254.00     24.88 o 
  10   1   0       15.14       16.61      2.60 o 
  11   1   0     1189.24     1175.68     25.57 o 
  12   1   0      165.37      145.85      9.63 o 
  13   1   0      557.06      582.85     20.22 o 
  14   1   0     1506.08     1409.02     32.05 o 
  15   1   0      343.00      328.86     16.35 o 
  16   1   0      116.32      114.20     10.22 o 
  17   1   0       36.86       34.92      6.26 o 
  18   1   0        0.87       -1.07      3.48 o 
  19   1   0       48.32       53.75      8.25 o 
  20   1   0       15.43       23.58     18.81 o 
  21   1   0      206.33      259.50     17.80 o 
  22   1   0       45.78       92.22     16.99 o 
  23   1   0       32.25       54.89     14.10 o 
   0   2   0     1253.30     1297.61     10.87 o 
   1   2   0     2853.06     2703.47     12.47 o 
   2   2   0      544.87      528.02      6.58 o 
   3   2   0        0.09        0.19      1.49 o 
   4   2   0     4484.15     4291.42     57.95 o 
   5   2   0     1880.25     1781.61     11.67 o 
   6   2   0      157.02      160.65      3.64 o 
   7   2   0     2712.20     2759.97     17.78 o 
   8   2   0     5487.78     5634.83     28.40 o 
   9   2   0      297.01      319.22      7.35 o 
  10   2   0       44.16       71.01      3.83 o 
  11   2   0       62.66       58.02      3.74 o 
  12   2   0       45.39       46.30      4.17 o 
  13   2   0      330.29      336.31     14.75 o 
  14   2   0      162.01      127.16     31.76 o 
  15   2   0       16.53       14.99      4.67 o 
  16   2   0      412.46      383.14     18.00 o 
  17   2   0     1873.80     1740.26     39.55 o 
  18   2   0       67.77       77.98      9.04 o 
  19   2   0      184.88      205.77     31.59 o 
  20   2   0      215.25      220.95     24.49 o 
  21   2   0        0.92       22.56     10.55 o 
  22   2   0       26.19       25.63     10.24 o 
   1   3   0        6.69       17.97      1.27 o 
   2   3   0      147.69      125.38      4.12 o 
   3   3   0      221.59      231.96      7.21 o 
   4   3   0       34.24       35.08      2.65 o 
   5   3   0      617.05      599.78     16.26 o 
   6   3   0     3258.33     3311.82     57.14 o 
   7   3   0      706.48      752.81     20.47 o 
   8   3   0      999.81      961.22     11.71 o 
   9   3   0     2476.09     2537.67     21.34 o 
  10   3   0      139.95      155.09      5.90 o 
  11   3   0     1253.02     1246.58     22.66 o 
  12   3   0      198.44      183.19      7.38 o 
  13   3   0      676.34      651.39     29.20 o 
  14   3   0     2112.91     2138.88     37.30 o 
  15   3   0       13.45       17.44      4.46 o 
  16   3   0      108.41       96.35     15.90 o 
  17   3   0       76.49       74.18      8.31 o 
  18   3   0      190.95      175.26     21.64 o 
  19   3   0       65.34       70.54     14.74 o 
  20   3   0       11.09       10.50      8.74 o 
  21   3   0       46.08       35.63     10.90 o 
  22   3   0        5.68        4.37      6.21 o 
   0   4   0      846.99      719.43     12.75 o 
   1   4   0      389.22      352.33      5.68 o 
   2   4   0      141.90      153.69      3.40 o 
   3   4   0     5455.78     5229.39     53.09 o 
   4   4   0      177.32      180.31      4.69 o 
   5   4   0        0.15        0.79      1.99 o 
   6   4   0       27.24       21.66      3.51 o 
   7   4   0      194.74      177.68     15.42 o 
   8   4   0      204.77      179.10     15.90 o 
   9   4   0       24.82       28.03      1.80 o 
  10   4   0      156.42      137.37      8.06 o 
  11   4   0        5.19        5.82      1.22 o 
  12   4   0      898.93      913.97     14.23 o 
  13   4   0      828.40      811.68     19.96 o 
  14   4   0      216.87      218.37     16.48 o 
  15   4   0      286.57      272.00     14.92 o 
  16   4   0        2.12        6.54      7.35 o 
  17   4   0        1.09        1.83      6.58 o 
  18   4   0      126.26       96.66     17.02 o 
  19   4   0       41.28       46.65     12.96 o 
  20   4   0      107.14       92.50     17.83 o 
  21   4   0        2.50        4.12      8.30 o 
   1   5   0       86.04       72.42      3.21 o 
   2   5   0       12.17       23.38      1.86 o 
   3   5   0     1106.70     1174.17     14.65 o 
   4   5   0        2.89        5.27      2.63 o 
   5   5   0        8.56        7.62      1.15 o 
   6   5   0     1603.47     1735.79     29.45 o 
   7   5   0        0.01       -2.07      2.30 o 
   8   5   0      198.38      192.52     10.41 o 
   9   5   0      255.18      257.51     21.15 o 
  10   5   0      332.71      372.03     26.05 o 
  11   5   0      396.40      423.04     28.54 o 
  12   5   0       83.06       73.88     12.97 o 
  13   5   0       88.34       92.56     15.08 o 
  14   5   0       67.96       52.35     11.80 o 
  15   5   0      335.94      326.53     28.83 o 
  16   5   0        8.82       15.66      8.35 o 
  17   5   0        7.41       -7.71      8.72 o 
  18   5   0      323.44      325.75     31.21 o 
  19   5   0       29.10       46.59     13.71 o 
  20   5   0        3.55        4.56      6.02 o 
  21   5   0        0.03       -3.16      6.56 o 
   0   6   0      227.26      210.18      7.83 o 
   1   6   0       38.50       34.44      2.50 o 
   2   6   0       62.83       72.93      4.64 o 
   3   6   0      705.46      698.70     12.93 o 
   4   6   0      370.27      355.89     16.52 o 
   5   6   0     1443.16     1483.16     35.87 o 
   6   6   0       92.05       88.31      7.62 o 
   7   6   0      109.75      104.81      9.07 o 
   8   6   0      321.19      300.31     13.74 o 
   9   6   0      234.95      236.52     12.45 o 
  10   6   0        0.92        2.53      2.69 o 
  11   6   0      141.72      134.34      9.92 o 
  12   6   0      130.21      125.65      9.76 o 
  13   6   0      159.16      146.56     10.76 o 
  14   6   0      165.58      186.18     21.93 o 
  15   6   0       90.44       71.10     14.84 o 
  16   6   0       24.88       29.86     11.01 o 
  17   6   0       23.52       24.04     10.52 o 
  18   6   0        2.21       -7.24     10.40 o 
  19   6   0       29.66       31.61     13.09 o 
  20   6   0       48.14       69.30     16.63 o 
   1   7   0       26.88       21.39      2.25 o 
   2   7   0        1.11        4.26      1.83 o 
   3   7   0        2.21        3.98      1.85 o 
   4   7   0      409.16      440.28      9.90 o 
   5   7   0      410.51      410.78     10.45 o 
   6   7   0      208.83      192.62      5.53 o 
   7   7   0      134.05      139.92     16.27 o 
   8   7   0        5.86        5.81      3.39 o 
   9   7   0        0.99        5.37      3.26 o 
  10   7   0      170.01      162.39     11.34 o 
  11   7   0     1020.94     1085.29     29.18 o 
  12   7   0       44.31       40.37      6.20 o 
  13   7   0      170.79      155.68     11.56 o 
  14   7   0       17.54       16.01      8.33 o 
  15   7   0        0.80        0.17      5.05 o 
  16   7   0       30.46       46.72     12.68 o 
  17   7   0       15.99       22.44     10.28 o 
  18   7   0       46.87       58.52     15.98 o 
  19   7   0       64.68       80.61     18.00 o 
   0   8   0       98.77       99.19      8.04 o 
   1   8   0        5.07        1.54      2.42 o 
   2   8   0       11.41       10.22      2.88 o 
   3   8   0       29.79       33.08      4.88 o 
   4   8   0       42.38       45.13      5.19 o 
   5   8   0       10.50        9.39      2.24 o 
   6   8   0       82.18       76.95     12.35 o 
   7   8   0      378.08      404.31     28.21 o 
   8   8   0      141.30      138.02     17.47 o 
   9   8   0       21.34       19.88      7.30 o 
  10   8   0       16.37       15.51      4.63 o 
  11   8   0        3.16       -0.38      4.13 o 
  12   8   0      232.57      219.89     24.81 o 
  13   8   0       20.76        8.62      8.52 o 
  14   8   0        0.61        4.58      7.10 o 
  15   8   0       13.73       22.04     10.33 o 
  16   8   0        3.16       -5.82      8.86 o 
  17   8   0        2.55        2.14      8.15 o 
   1   9   0        5.82        4.05      2.40 o 
   2   9   0        5.27        9.75      3.42 o 
   3   9   0       46.37       46.43      6.81 o 
   4   9   0      379.39      379.63     15.32 o 
   5   9   0       89.62       94.62     14.05 o 
   6   9   0        0.07       -1.46      5.12 o 
   7   9   0        4.82        8.00      5.81 o 
   8   9   0       21.95       27.51      9.70 o 
   9   9   0       51.88       57.73     13.32 o 
  10   9   0       68.88       81.45     15.90 o 
  11   9   0       16.09        9.13      7.87 o 
  12   9   0      158.12      185.15     23.72 o 
  13   9   0       80.78       64.40     15.00 o 
  14   9   0        0.00       -8.30      9.36 o 
  15   9   0       42.14       35.82     12.05 o 
   0  10   0        4.09       -3.41      8.03 o 
   1  10   0        5.71        1.23      3.27 o 
   2  10   0      140.53      148.35     13.55 o 
   3  10   0        0.00        3.21      7.89 o 
   4  10   0        0.50       -5.30      5.30 o 
   5  10   0       32.51       25.42      7.88 o 
   6  10   0       63.88       54.44     11.59 o 
   7  10   0       61.88       41.10     10.62 o 
   8  10   0        3.41        3.13      5.73 o 
   9  10   0        2.41       -1.85      6.60 o 
  10  10   0       44.16       49.94     13.51 o 
  11  10   0        0.00        5.66      7.04 o 
  12  10   0       29.83       25.46     10.89 o 
  13  10   0        5.11        3.42      8.39 o 
   1  11   0       13.87       22.21      7.08 o 
   2  11   0       33.15       20.70     26.08 o 
   3  11   0       16.25       19.41     10.98 o 
   4  11   0       88.39       90.36      8.81 o 
   5  11   0        4.03       -0.80      3.88 o 
   6  11   0       12.52        7.55      6.00 o 
   7  11   0        8.45        2.86      5.62 o 
   8  11   0       14.47        7.61      7.14 o 
   9  11   0       16.43       25.74      9.83 o 
  10  11   0        1.02       -1.69      6.53 o 
   0  12   0        4.14       28.08     11.78 o 
   1  12   0       14.78       21.79      6.90 o 
   2  12   0       24.58       37.66     10.81 o 
   3  12   0        2.26        2.27      9.07 o 
   4  12   0       50.99       45.31     13.04 o 
   5  12   0       17.06       -1.88      9.94 o 
   6  12   0        0.11       -6.67      7.83 o 
 -23   1   1        3.28       15.51      9.01 o 
 -22   1   1       29.13       30.19      7.02 o 
 -21   1   1        1.90        1.01      3.50 o 
 -20   1   1        2.05        4.65      4.62 o 
 -19   1   1       44.60       48.85     11.86 o 
 -18   1   1       26.34       29.83      6.06 o 
 -17   1   1       18.65       11.58      5.45 o 
 -16   1   1       52.27       47.60      6.70 o 
 -15   1   1      560.93      553.80     20.92 o 
 -14   1   1      836.45      892.17     25.45 o 
 -13   1   1        6.92        9.80      3.62 o 
 -12   1   1        2.81        3.49      2.69 o 
 -11   1   1       21.66       17.79      3.77 o 
 -10   1   1      772.52      805.20     18.39 o 
  -9   1   1      534.77      604.41     12.94 o 
  -8   1   1     3406.12     3679.34     29.72 o 
  -7   1   1     3423.32     3630.56     24.49 o 
  -6   1   1      493.09      509.50      8.55 o 
  -5   1   1      248.62      265.69      5.68 o 
  -4   1   1     1625.25     1608.22     12.65 o 
  -3   1   1       40.39       39.93      2.83 o 
  -2   1   1     4379.27     4170.01     15.86 o 
  -1   1   1    12031.40    11457.60     31.81 o 
   0   1   1      278.22      259.70      4.67 o 
   1   1   1       24.46       20.34      1.61 o 
   2   1   1      507.94      518.78     14.17 o 
   3   1   1      936.35     1011.52     13.75 o 
   4   1   1      359.71      320.71      5.36 o 
   5   1   1       57.05       73.70      3.32 o 
   6   1   1       12.22       17.65      1.94 o 
   7   1   1      910.92      988.46     15.08 o 
   8   1   1       71.93       60.26      4.19 o 
   9   1   1     1677.97     1915.43     23.84 o 
  10   1   1      354.53      382.63     14.33 o 
  11   1   1      246.21      258.63     12.40 o 
  12   1   1       98.82      101.63      8.38 o 
  13   1   1       52.65       44.26      6.09 o 
  14   1   1        0.08       -3.13      3.39 o 
  15   1   1      216.99      190.58     20.98 o 
  16   1   1        8.43        8.91      4.23 o 
  17   1   1      144.13      133.90     11.55 o 
  18   1   1       16.67       14.22      5.31 o 
  19   1   1       12.44        9.43      4.62 o 
  20   1   1        0.04        4.77      7.82 o 
  21   1   1        3.48        3.88      4.95 o 
  22   1   1       14.73       24.20      9.60 o 
 -23   2   1        7.97       12.10      7.89 o 
 -22   2   1       97.94       91.39     16.99 o 
 -21   2   1        1.17       -6.93      7.74 o 
 -20   2   1        6.77       -1.41      4.30 o 
 -19   2   1       83.23       57.59      7.90 o 
 -18   2   1       15.81        7.51      3.71 o 
 -17   2   1      102.85      120.48     10.70 o 
 -16   2   1      359.51      363.52     17.58 o 
 -15   2   1     1965.19     1946.81     38.26 o 
 -14   2   1        5.92       12.88      4.41 o 
 -13   2   1       33.72       37.03      5.38 o 
 -12   2   1      117.27      128.19      8.75 o 
 -11   2   1      199.80      249.38      8.88 o 
 -10   2   1       97.75      113.51      6.90 o 
  -9   2   1        0.53        1.80      1.39 o 
  -8   2   1      237.48      238.53      7.14 o 
  -7   2   1     1439.55     1365.67     15.52 o 
  -6   2   1      953.20     1017.59     10.37 o 
  -5   2   1      339.21      347.93      5.63 o 
  -4   2   1      559.17      532.99      5.98 o 
  -3   2   1     4728.92     4655.91     24.90 o 
  -2   2   1      833.25      902.75      8.15 o 
  -1   2   1     6265.29     6103.82     18.70 o 
   0   2   1    37589.18    34913.84    264.03 o 
   1   2   1     3699.94     3694.26     17.31 o 
   2   2   1      396.80      352.38      6.37 o 
   3   2   1        8.54       10.96      1.28 o 
   4   2   1      589.30      578.13      8.07 o 
   5   2   1      380.32      392.09      6.10 o 
   6   2   1       71.18       78.97      3.85 o 
   7   2   1      249.45      246.84      8.48 o 
   8   2   1     1840.00     1981.30     21.54 o 
   9   2   1      239.32      258.00      8.37 o 
  10   2   1      516.94      499.34     12.32 o 
  11   2   1       82.90       79.91      6.84 o 
  12   2   1      183.76      166.02     10.28 o 
  13   2   1      493.70      497.97     18.33 o 
  14   2   1      961.06      902.16     25.78 o 
  15   2   1      335.18      330.47     25.63 o 
  16   2   1       12.10       15.26      4.64 o 
  17   2   1       86.98       66.93      8.41 o 
  18   2   1       35.30       29.71      6.25 o 
  19   2   1      104.50      119.89     11.57 o 
  20   2   1       27.26       32.77     10.62 o 
  21   2   1        0.21       -7.69      7.69 o 
  22   2   1       69.58       94.34     17.58 o 
 -22   3   1       25.22       15.07      8.03 o 
 -21   3   1       15.27       25.52      9.68 o 
 -20   3   1        5.35       -0.48      6.67 o 
 -19   3   1        1.08       -7.20      8.27 o 
 -18   3   1        1.27        3.17      6.45 o 
 -17   3   1      206.22      186.54     12.57 o 
 -16   3   1      134.59      114.71      9.55 o 
 -15   3   1        7.98        5.04      3.62 o 
 -14   3   1     1442.18     1381.08     29.76 o 
 -13   3   1       14.24       13.26      2.46 o 
 -12   3   1       70.09       57.04      4.26 o 
 -11   3   1      581.07      529.61     13.24 o 
 -10   3   1       14.57       15.96      1.74 o 
  -9   3   1      333.99      424.34      7.12 o 
  -8   3   1      329.59      363.05      9.16 o 
  -7   3   1     2900.22     3001.30     35.43 o 
  -6   3   1      271.50      303.22      6.60 o 
  -5   3   1     1204.04     1193.31     11.25 o 
  -4   3   1      281.27      267.07      7.25 o 
  -3   3   1      327.44      330.50      4.80 o 
  -2   3   1     2970.27     2908.02     15.16 o 
  -1   3   1    13036.96    12906.58     38.09 o 
   0   3   1     6709.25     6573.19     23.03 o 
   1   3   1        1.44        3.80      1.01 o 
   2   3   1      830.17      848.65      8.06 o 
   3   3   1     1019.75     1066.32     14.33 o 
   4   3   1      352.48      359.31      6.06 o 
   5   3   1      456.59      474.15      6.58 o 
   6   3   1      150.41      124.91      3.68 o 
   7   3   1      457.45      473.31      8.97 o 
   8   3   1       93.00       75.07      3.98 o 
   9   3   1      634.84      700.84     13.06 o 
  10   3   1      328.83      336.44      9.43 o 
  11   3   1        7.07        4.46      1.63 o 
  12   3   1       77.97       73.61      5.07 o 
  13   3   1       34.44       38.12      5.44 o 
  14   3   1      990.68      888.87     33.24 o 
  15   3   1       40.89       41.33      6.13 o 
  16   3   1      300.92      244.47     14.30 o 
  17   3   1       82.21       90.54      9.28 o 
  18   3   1       12.14       -3.88      8.73 o 
  19   3   1        5.36        4.45      6.70 o 
  20   3   1        0.01       -6.89      8.56 o 
  21   3   1       21.22       47.64     12.78 o 
 -22   4   1       13.67       24.61     10.80 o 
 -21   4   1        8.99       20.23     11.00 o 
 -20   4   1       79.57       80.69     16.65 o 
 -19   4   1       10.77       24.44     10.47 o 
 -18   4   1       76.39       74.63     15.83 o 
 -17   4   1       32.91       49.56     13.17 o 
 -16   4   1      113.01      113.26     17.04 o 
 -15   4   1      641.12      638.70     23.41 o 
 -14   4   1      386.41      357.70     13.98 o 
 -13   4   1       34.19       39.20      4.67 o 
 -12   4   1       20.29       20.54      2.43 o 
 -11   4   1      243.41      209.42     11.97 o 
 -10   4   1        6.45        4.99      3.10 o 
  -9   4   1      858.93      802.62     24.92 o 
  -8   4   1      275.74      249.87      9.09 o 
  -7   4   1      463.23      451.28     12.54 o 
  -6   4   1      224.23      228.58      8.90 o 
  -5   4   1      480.14      559.16     17.05 o 
  -4   4   1      874.94      900.41      8.33 o 
  -3   4   1      956.38      938.45      8.73 o 
  -2   4   1      372.97      373.46      6.78 o 
  -1   4   1     1807.10     1821.12     14.98 o 
   0   4   1       12.36       11.03      1.32 o 
   1   4   1      261.16      258.60      5.09 o 
   2   4   1     2663.91     2709.61     22.88 o 
   3   4   1        0.25        1.34      0.77 o 
   4   4   1      519.47      482.50      6.88 o 
   5   4   1       26.21       40.17      3.51 o 
   6   4   1      366.55      360.68      9.91 o 
   7   4   1      490.11      489.15      7.27 o 
   8   4   1       17.25       15.81      1.67 o 
   9   4   1      439.75      403.77      8.50 o 
  10   4   1      486.36      482.99      9.99 o 
  11   4   1       20.47       19.52      2.38 o 
  12   4   1      105.24       99.88      5.35 o 
  13   4   1      123.02      131.50      8.71 o 
  14   4   1     1703.45     1654.96     31.80 o 
  15   4   1       97.07       81.93     14.78 o 
  16   4   1        0.94       -3.26      6.00 o 
  17   4   1      318.37      350.18     31.08 o 
  18   4   1        9.22       12.93      8.04 o 
  19   4   1       92.07       97.68     17.92 o 
  20   4   1       26.09       21.24     10.67 o 
  21   4   1       42.62       61.51     14.83 o 
 -21   5   1       81.07      103.53     19.69 o 
 -20   5   1        0.00        5.20      8.43 o 
 -19   5   1       36.56       50.28     14.39 o 
 -18   5   1       72.64       70.52     15.57 o 
 -17   5   1      251.03      250.53     26.61 o 
 -16   5   1       54.46       58.31     13.80 o 
 -15   5   1       77.71       70.81     14.35 o 
 -14   5   1      219.71      220.17     23.23 o 
 -13   5   1      210.31      187.65     20.62 o 
 -12   5   1       50.38       54.31      7.17 o 
 -11   5   1       11.73        8.04      2.50 o 
 -10   5   1       11.56       12.83      2.87 o 
  -9   5   1     1261.89     1246.78     26.61 o 
  -8   5   1       65.91       68.85      5.78 o 
  -7   5   1      758.99      741.89     35.32 o 
  -6   5   1      228.12      243.77     18.39 o 
  -5   5   1      551.01      572.61     18.47 o 
  -4   5   1      221.14      193.32      9.62 o 
  -3   5   1       96.62      110.15      3.70 o 
  -2   5   1       25.19       23.81      1.93 o 
  -1   5   1       21.36       15.47      1.83 o 
   0   5   1      270.50      294.46      7.24 o 
   1   5   1       26.36       20.84      1.96 o 
   2   5   1        2.52        3.10      1.11 o 
   3   5   1     1347.87     1343.76     13.75 o 
   4   5   1     1111.98     1181.26     19.91 o 
   5   5   1      671.58      679.16     12.26 o 
   6   5   1     1782.47     1814.72     19.68 o 
   7   5   1      150.06      147.01      6.45 o 
   8   5   1       51.04       53.11      9.89 o 
   9   5   1        0.02        2.16      4.39 o 
  10   5   1      188.29      159.64     17.55 o 
  11   5   1        7.93        6.02      2.35 o 
  12   5   1      139.64      112.68     16.12 o 
  13   5   1     1539.93     1493.94     57.96 o 
  14   5   1      197.91      240.65     24.82 o 
  15   5   1        0.89        2.84      6.45 o 
  16   5   1        0.03        2.32      6.15 o 
  17   5   1       31.66       33.16     11.41 o 
  18   5   1        7.07       12.69      8.12 o 
  19   5   1        0.18       -1.64      5.82 o 
  20   5   1       71.63       70.80     16.83 o 
 -20   6   1      106.28      129.01     21.72 o 
 -19   6   1      141.19      133.11     21.97 o 
 -18   6   1      176.67      200.38     25.87 o 
 -17   6   1        0.07        1.62      6.88 o 
 -16   6   1      284.88      283.99     28.40 o 
 -15   6   1      131.82      170.24     22.19 o 
 -14   6   1       92.85       86.76     15.88 o 
 -13   6   1        0.79        1.05      3.00 o 
 -12   6   1        4.50        3.13      2.66 o 
 -11   6   1      400.37      399.45     15.37 o 
 -10   6   1     1013.91      974.98     23.55 o 
  -9   6   1       31.80       28.20      4.41 o 
  -8   6   1      241.74      270.29     21.60 o 
  -7   6   1      484.02      511.00     28.43 o 
  -6   6   1      238.08      264.49     14.31 o 
  -5   6   1       81.36       70.65      3.56 o 
  -4   6   1        3.36        6.80      1.75 o 
  -3   6   1     2041.24     2084.01     42.42 o 
  -2   6   1      676.69      680.28     12.49 o 
  -1   6   1       14.39       16.04      3.23 o 
   0   6   1      268.58      289.41      7.24 o 
   1   6   1       15.73        8.31      1.94 o 
   2   6   1      751.90      712.51     11.36 o 
   3   6   1      366.19      371.87      7.61 o 
   4   6   1       77.82       89.21      3.56 o 
   5   6   1       76.44       82.26      4.73 o 
   6   6   1      405.38      399.00      9.74 o 
   7   6   1     1402.26     1378.27     23.88 o 
   8   6   1      247.66      227.20     12.78 o 
   9   6   1      158.54      153.49     26.32 o 
  10   6   1      290.10      295.06     15.07 o 
  11   6   1      100.53       73.46     13.00 o 
  12   6   1       44.82       46.50     11.27 o 
  13   6   1       42.75       57.06     13.06 o 
  14   6   1       78.25       74.29     14.54 o 
  15   6   1       19.23        8.54      6.46 o 
  16   6   1       49.20       63.86     14.71 o 
  17   6   1       24.53       33.65     11.01 o 
  18   6   1        0.44        6.48      7.25 o 
  19   6   1       26.04       35.91     13.07 o 
 -19   7   1        1.76        0.72      7.66 o 
 -18   7   1        0.37       -4.29      9.09 o 
 -17   7   1       27.81       17.37      8.72 o 
 -16   7   1        8.72        5.52      6.22 o 
 -15   7   1      149.91      143.43     20.98 o 
 -14   7   1      493.64      519.75     37.78 o 
 -13   7   1        0.12       -5.06      7.17 o 
 -12   7   1       61.07       65.31     14.23 o 
 -11   7   1       92.23       86.41     14.94 o 
 -10   7   1       14.40       13.18      7.53 o 
  -9   7   1      197.96      202.05     20.61 o 
  -8   7   1       72.10       74.64     12.30 o 
  -7   7   1        5.83        5.34      5.41 o 
  -6   7   1      398.77      416.60     18.77 o 
  -5   7   1        8.12        5.22      1.33 o 
  -4   7   1     1746.31     1740.54     20.53 o 
  -3   7   1      131.68      122.45      5.79 o 
  -2   7   1        4.18        3.93      1.98 o 
  -1   7   1       26.18       27.60      3.91 o 
   0   7   1      293.62      303.56      9.18 o 
   1   7   1      148.94      151.64      5.59 o 
   2   7   1      374.38      395.46     10.32 o 
   3   7   1      880.02      829.41     12.30 o 
   4   7   1      483.80      478.67     12.55 o 
   5   7   1       61.05       59.72      4.39 o 
   6   7   1      482.75      490.42     11.45 o 
   7   7   1        0.16       -0.70      1.11 o 
   8   7   1      225.04      223.80     13.48 o 
   9   7   1        1.35       -0.55      3.25 o 
  10   7   1      481.28      470.40     25.02 o 
  11   7   1      219.69      196.22     13.45 o 
  12   7   1      237.27      240.09     14.98 o 
  13   7   1      137.79      143.83     11.98 o 
  14   7   1      184.93      166.04     13.12 o 
  15   7   1        2.12       -0.48      5.15 o 
  16   7   1        1.16        7.28      7.60 o 
  17   7   1       41.72       30.01     11.45 o 
  18   7   1      195.19      237.81     29.04 o 
 -18   8   1       23.17       22.33     10.62 o 
 -17   8   1        3.68       -4.74      7.99 o 
 -16   8   1       25.72       18.89     10.23 o 
 -15   8   1        4.96       12.94      8.35 o 
 -14   8   1      129.00      156.43     22.37 o 
 -13   8   1       26.42       41.43     13.46 o 
 -12   8   1        4.37        8.40      6.44 o 
 -11   8   1      703.55      733.01     42.76 o 
 -10   8   1      531.81      534.68     35.57 o 
  -9   8   1        2.72        7.24      5.57 o 
  -8   8   1      218.77      265.11     23.71 o 
  -7   8   1      173.65      212.64     20.72 o 
  -6   8   1        9.58        8.55     14.74 o 
  -5   8   1       26.54       34.27      9.14 o 
  -4   8   1       48.77       47.50      5.39 o 
  -3   8   1      318.53      294.51      9.44 o 
  -2   8   1        3.44        4.70      2.37 o 
  -1   8   1      249.27      264.50      9.23 o 
   0   8   1        3.02        2.14      1.90 o 
   1   8   1      112.13      112.12      6.11 o 
   2   8   1       68.62       75.95      5.05 o 
   3   8   1      112.98      116.07      7.74 o 
   4   8   1      130.17      123.99      8.01 o 
   5   8   1      305.53      295.26     11.44 o 
   6   8   1      116.95       97.27     14.06 o 
   7   8   1      235.33      231.34     14.46 o 
   8   8   1       34.09       45.09     11.06 o 
   9   8   1       33.06       36.29      6.38 o 
  10   8   1      155.53      166.24     12.81 o 
  11   8   1      187.98      213.65     25.58 o 
  12   8   1       41.98       35.04      6.84 o 
  13   8   1      194.10      192.82     24.38 o 
  14   8   1       67.44       56.27     13.78 o 
  15   8   1        2.59       10.14      8.80 o 
  16   8   1        6.48        5.90      7.33 o 
  17   8   1      108.44      107.96     20.11 o 
 -16   9   1       18.16       35.38     11.98 o 
 -15   9   1        8.09       -6.15      8.66 o 
 -14   9   1       20.28       22.55     11.16 o 
 -13   9   1       51.36       41.37     12.17 o 
 -12   9   1        4.02       -2.17      5.81 o 
 -11   9   1      447.16      468.65     35.59 o 
 -10   9   1        8.15        0.59      6.11 o 
  -9   9   1       95.04      107.78     16.84 o 
  -8   9   1       18.66       26.89      8.93 o 
  -7   9   1      169.47      177.69     19.78 o 
  -6   9   1      252.66      284.80     17.50 o 
  -5   9   1        0.93       -2.36      4.36 o 
  -4   9   1      761.85      756.91     21.24 o 
  -3   9   1        0.61       -0.85      3.34 o 
  -2   9   1       41.30       40.06      4.13 o 
  -1   9   1        7.73        9.08      2.52 o 
   0   9   1       38.19       33.28      3.78 o 
   1   9   1        9.99       15.33      2.77 o 
   2   9   1       71.96       81.85      9.16 o 
   3   9   1      705.51      747.95     16.50 o 
   4   9   1      481.74      540.50     31.14 o 
   5   9   1       18.33       20.53      8.13 o 
   6   9   1       22.32       20.65      7.80 o 
   7   9   1        8.68       21.14      9.42 o 
   8   9   1      152.01      150.63     19.84 o 
   9   9   1       95.63       89.11     15.75 o 
  10   9   1        0.14       -2.05      3.51 o 
  11   9   1      569.02      596.54     25.33 o 
  12   9   1        5.06       11.51      7.69 o 
  13   9   1        8.29        9.18      6.87 o 
  14   9   1        5.18       23.02     11.90 o 
  15   9   1       23.00        1.13      7.66 o 
 -14  10   1        0.88       -5.70      8.57 o 
 -13  10   1        4.24       30.09     11.31 o 
 -12  10   1      149.03      131.29     20.94 o 
 -11  10   1        6.07        5.00      6.40 o 
 -10  10   1       67.18       67.95     14.56 o 
  -9  10   1        0.53        9.29      7.11 o 
  -8  10   1       11.00       21.50      9.26 o 
  -7  10   1        2.79       -3.87      4.92 o 
  -6  10   1      107.22      111.43      9.47 o 
  -5  10   1       85.57      102.01      8.98 o 
  -4  10   1       18.96        8.92      4.46 o 
  -3  10   1      252.54      281.36     13.70 o 
  -2  10   1       17.71       15.86      5.36 o 
  -1  10   1        4.62        2.93      4.85 o 
   0  10   1       42.45       46.11      7.94 o 
   1  10   1       28.05       23.11      5.25 o 
   2  10   1       50.47       63.26     10.07 o 
   3  10   1        1.18       -0.70      4.19 o 
   4  10   1      107.09      109.50     11.07 o 
   5  10   1        1.62        5.73      5.22 o 
   6  10   1        5.93        4.92      5.78 o 
   7  10   1       24.33       26.35      9.62 o 
   8  10   1       20.16       28.29      9.95 o 
   9  10   1      132.19      147.67     20.37 o 
  10  10   1      340.41      378.54     32.99 o 
  11  10   1      103.63      100.22     18.57 o 
  12  10   1        6.77        1.06      7.11 o 
  13  10   1        1.99       -4.05      8.61 o 
 -11  11   1       12.69        7.32      6.39 o 
 -10  11   1        0.50       -5.55      8.37 o 
  -9  11   1        3.27        5.23      4.49 o 
  -8  11   1        1.30        1.46      4.84 o 
  -7  11   1        1.12       -4.10      8.25 o 
  -6  11   1        5.64       -2.44      4.37 o 
  -5  11   1       29.05       36.98      6.15 o 
  -4  11   1       42.60       66.52      9.87 o 
  -3  11   1       25.66       29.63      7.07 o 
  -2  11   1       78.79       86.67     10.84 o 
  -1  11   1       32.87       36.55      7.93 o 
   0  11   1       35.35       43.15      9.19 o 
   1  11   1        0.05        1.97     16.74 o 
   2  11   1        9.32        8.99      9.98 o 
   3  11   1      217.88      258.13     25.48 o 
   4  11   1       48.97       53.65      8.20 o 
   5  11   1        0.12       -0.77      4.94 o 
   6  11   1       13.37        7.01      4.34 o 
   7  11   1       25.00       22.77      9.64 o 
   8  11   1      103.57      126.92     19.47 o 
   9  11   1       15.48       25.92      9.64 o 
  10  11   1       29.74       44.93     12.89 o 
  -6  12   1        9.54        8.65      7.27 o 
  -5  12   1       12.68       19.29     29.95 o 
  -4  12   1       36.62       33.90      8.93 o 
  -3  12   1       23.39       36.60     15.08 o 
  -2  12   1       61.83       66.84     10.92 o 
  -1  12   1       22.44       23.93      8.49 o 
   0  12   1       38.21       40.88      8.58 o 
   1  12   1        3.09        7.86     22.63 o 
   2  12   1      163.87      204.38     29.85 o 
   3  12   1       42.53       32.02     10.33 o 
   4  12   1        0.17      -11.06     11.06 o 
   5  12   1       20.42       24.82      9.64 o 
 -23   0   2       10.44       -0.96      5.02 o 
 -22   0   2       54.90       70.69     13.73 o 
 -21   0   2       38.22       24.05      8.55 o 
 -20   0   2       19.29       27.12      8.26 o 
 -19   0   2       20.36       38.88     10.40 o 
 -18   0   2     1330.97     1397.56     52.25 o 
 -17   0   2      774.72      758.62     37.43 o 
 -16   0   2      446.21      437.57     27.63 o 
 -15   0   2      159.19      147.13     16.18 o 
 -14   0   2      557.33      587.06     29.46 o 
 -13   0   2      842.35      869.99     34.38 o 
 -12   0   2      178.35      164.27     14.49 o 
 -11   0   2      319.69      334.46     19.74 o 
 -10   0   2        7.01        9.86      4.28 o 
  -9   0   2     3549.95     3682.20     59.52 o 
  -8   0   2     5703.63     5865.26     50.13 o 
  -7   0   2      439.96      416.40     12.67 o 
  -6   0   2      996.15     1064.88     19.06 o 
  -5   0   2     1728.29     1629.38     15.64 o 
  -4   0   2      366.82      354.61      5.76 o 
  -3   0   2     6897.41     6766.04     23.46 o 
  -2   0   2     3758.78     3921.39     19.93 o 
  -1   0   2       11.04        6.44      1.62 o 
   0   0   2    10066.86     9859.23     45.58 o 
   1   0   2    16259.30    15757.05     59.95 o 
   2   0   2     2059.26     2138.98     31.73 o 
   3   0   2     1579.37     1520.85     20.88 o 
   4   0   2     3467.98     3337.30     32.61 o 
   5   0   2     2841.27     2623.20    110.08 o 
   6   0   2       16.75       15.13      2.84 o 
   7   0   2    12045.13    12722.93    107.34 o 
   8   0   2     1927.69     2137.53     45.93 o 
   9   0   2      403.77      562.38     24.90 o 
  10   0   2     1389.28     1462.34     41.67 o 
  11   0   2       18.69        7.52      5.06 o 
  12   0   2      543.87      499.97     26.73 o 
  13   0   2        2.34        6.03      4.87 o 
  14   0   2     1071.26     1080.05     42.15 o 
  15   0   2       83.17       64.46     11.57 o 
  16   0   2     2473.80     2165.20     64.08 o 
  17   0   2       32.01       40.99     10.24 o 
  18   0   2      335.42      335.37     27.09 o 
  19   0   2      409.32      425.69     31.47 o 
  20   0   2       86.69       98.90     16.71 o 
  21   0   2        2.49        3.26      5.24 o 
 -23   1   2        9.75       14.11      7.57 o 
 -22   1   2      211.79      235.73     17.25 o 
 -21   1   2       34.34       45.48      8.09 o 
 -20   1   2      198.66      200.93     15.12 o 
 -19   1   2       54.65       58.30     11.49 o 
 -18   1   2        2.17       -0.48      3.40 o 
 -17   1   2      117.79      107.27     10.26 o 
 -16   1   2     1728.54     1730.41     38.28 o 
 -15   1   2     1990.39     1968.50     39.29 o 
 -14   1   2     1420.06     1398.45     31.96 o 
 -13   1   2       15.89       17.55      4.17 o 
 -12   1   2      361.44      333.90     14.39 o 
 -11   1   2       14.76       29.21      4.65 o 
 -10   1   2      400.59      433.77     14.94 o 
  -9   1   2      436.14      397.91     10.92 o 
  -8   1   2      449.88      495.42     13.78 o 
  -7   1   2     6100.33     6178.62     34.10 o 
  -6   1   2      233.23      217.08      5.43 o 
  -5   1   2      421.02      396.14      6.11 o 
  -4   1   2       38.73       36.94      2.06 o 
  -3   1   2     3715.77     3606.56     13.75 o 
  -2   1   2     2547.64     2440.38     14.45 o 
  -1   1   2     6925.27     7151.60     27.62 o 
   0   1   2     4996.39     4942.37     23.35 o 
   1   1   2     1064.69     1061.12     11.22 o 
   2   1   2     7350.45     6970.88     39.55 o 
   3   1   2     1745.30     1757.86     15.98 o 
   4   1   2      534.14      530.46     10.48 o 
   5   1   2      617.77      592.54     10.39 o 
   6   1   2        2.30        1.79      1.46 o 
   7   1   2     3571.09     3722.67     35.49 o 
   8   1   2      405.29      388.46     13.96 o 
   9   1   2        4.56        2.53      3.04 o 
  10   1   2     2104.81     2160.05     35.65 o 
  11   1   2       55.56       49.92      6.04 o 
  12   1   2      879.97      909.01     25.39 o 
  13   1   2     1667.03     1535.69     43.78 o 
  14   1   2       47.84       50.13      7.19 o 
  15   1   2        3.37        6.57      3.28 o 
  16   1   2       12.47       12.86      5.29 o 
  17   1   2      282.80      278.63     24.64 o 
  18   1   2       83.32      103.73     10.91 o 
  19   1   2       20.67       19.63      5.72 o 
  20   1   2       47.99       48.66      8.26 o 
  21   1   2        1.85        8.36      5.61 o 
 -23   2   2       25.89       33.75     11.32 o 
 -22   2   2        8.92        5.89      5.31 o 
 -21   2   2       23.20       38.16     11.67 o 
 -20   2   2       64.57       74.72      9.29 o 
 -19   2   2       29.59       30.78     10.06 o 
 -18   2   2      113.33      118.24     10.73 o 
 -17   2   2        5.72        2.95      3.18 o 
 -16   2   2      228.96      201.89     13.10 o 
 -15   2   2       44.17       49.98      8.24 o 
 -14   2   2      138.41      122.60      9.94 o 
 -13   2   2      614.31      642.73     20.39 o 
 -12   2   2      372.71      354.04     14.58 o 
 -11   2   2      402.63      371.51     11.15 o 
 -10   2   2        5.53        7.53      1.98 o 
  -9   2   2      346.78      340.38      9.70 o 
  -8   2   2      946.58      934.25     15.16 o 
  -7   2   2      628.66      673.78     12.23 o 
  -6   2   2     1557.09     1565.65     14.62 o 
  -5   2   2       38.54       28.62      1.72 o 
  -4   2   2     4265.67     4284.84     17.49 o 
  -3   2   2      208.85      223.15      4.03 o 
  -2   2   2     2902.63     3059.19     16.60 o 
  -1   2   2    63924.21    56356.20    216.12 o 
   0   2   2     8710.53     8501.33     47.06 o 
   1   2   2      416.47      437.61      7.69 o 
   2   2   2     1129.80     1056.13     13.77 o 
   3   2   2       21.04       20.09      1.99 o 
   4   2   2      225.72      214.12      5.99 o 
   5   2   2       33.72       28.51      2.78 o 
   6   2   2     1111.65     1193.99     17.15 o 
   7   2   2      320.99      315.47      7.89 o 
   8   2   2       12.62        6.57      2.05 o 
   9   2   2       83.06       61.68      5.94 o 
  10   2   2       35.04       45.05      5.49 o 
  11   2   2     1428.68     1412.97     29.61 o 
  12   2   2     1010.17     1001.43     32.87 o 
  13   2   2       44.20       31.04      6.41 o 
  14   2   2      599.15      603.40     22.01 o 
  15   2   2        1.63       -0.22      2.95 o 
  16   2   2      178.62      190.48     13.58 o 
  17   2   2      177.69      162.59     12.87 o 
  18   2   2        1.52        6.28      3.71 o 
  19   2   2       68.09       86.83     16.42 o 
  20   2   2        0.05        3.46      5.79 o 
  21   2   2      178.72      242.16     27.44 o 
 -22   3   2       21.35       26.70     10.09 o 
 -21   3   2       35.92       42.13     12.72 o 
 -20   3   2       13.53        8.86      7.32 o 
 -19   3   2      132.08      151.45     20.24 o 
 -18   3   2        3.26        4.95      3.50 o 
 -17   3   2      552.51      541.84     21.31 o 
 -16   3   2        0.12       -0.59      3.16 o 
 -15   3   2      300.36      289.84     14.60 o 
 -14   3   2      336.72      337.43     14.95 o 
 -13   3   2      274.21      292.62     13.45 o 
 -12   3   2      408.63      407.61     11.55 o 
 -11   3   2       55.97       57.22      4.26 o 
 -10   3   2      383.01      462.91     11.18 o 
  -9   3   2      476.20      469.20      9.41 o 
  -8   3   2      341.80      397.86      6.60 o 
  -7   3   2     1314.94     1421.02     14.43 o 
  -6   3   2       15.51       14.09      1.83 o 
  -5   3   2       13.04       12.98      2.36 o 
  -4   3   2     1143.05     1142.08      8.25 o 
  -3   3   2       19.69       16.21      1.78 o 
  -2   3   2     4587.16     4549.46     18.64 o 
  -1   3   2     2701.25     2641.74     16.87 o 
   0   3   2     1412.63     1376.41     18.21 o 
   1   3   2      432.82      415.90      7.62 o 
   2   3   2      620.15      693.99     10.46 o 
   3   3   2      303.36      319.79      8.20 o 
   4   3   2      376.63      423.10     12.68 o 
   5   3   2     3002.05     3079.98     26.85 o 
   6   3   2     2024.92     2138.52     22.66 o 
   7   3   2      278.22      325.35      7.70 o 
   8   3   2       14.34        8.51      1.63 o 
   9   3   2       72.99       60.22      4.41 o 
  10   3   2      962.25      902.63     29.64 o 
  11   3   2       77.94       71.17      6.86 o 
  12   3   2      157.56      141.37      9.78 o 
  13   3   2      523.55      486.12     18.52 o 
  14   3   2       31.40       36.95      6.81 o 
  15   3   2       67.92       61.65      7.50 o 
  16   3   2        6.70        5.61      3.54 o 
  17   3   2      116.40      138.76     19.38 o 
  18   3   2       25.50       41.53     11.84 o 
  19   3   2       20.49        9.48      8.01 o 
  20   3   2      125.71       80.45     16.55 o 
  21   3   2        2.51        3.89      7.87 o 
 -22   4   2       26.98       33.70     11.80 o 
 -21   4   2      108.86       95.26     18.29 o 
 -20   4   2       65.38       77.61     16.21 o 
 -19   4   2      215.71      222.15     25.38 o 
 -18   4   2      116.62      109.85     18.06 o 
 -17   4   2       47.72       52.44     13.08 o 
 -16   4   2      162.43      188.47     21.76 o 
 -15   4   2       10.80        9.30      3.79 o 
 -14   4   2      213.22      207.72     21.35 o 
 -13   4   2       23.97       22.59      2.89 o 
 -12   4   2      156.10      150.61      5.62 o 
 -11   4   2        8.00        7.39      0.81 o 
 -10   4   2      840.89      836.32     12.08 o 
  -9   4   2      129.47      142.19     10.74 o 
  -8   4   2      169.10      157.30      7.30 o 
  -7   4   2      226.72      230.40      8.59 o 
  -6   4   2     4758.62     4944.56     33.95 o 
  -5   4   2     3770.74     3776.37     40.35 o 
  -4   4   2        3.10        2.39      1.25 o 
  -3   4   2      166.96      165.66      5.47 o 
  -2   4   2     3555.50     3540.90     20.69 o 
  -1   4   2      434.93      443.79      7.14 o 
   0   4   2        0.10        1.75      1.39 o 
   1   4   2      621.64      727.27     10.52 o 
   2   4   2     1410.58     1359.99     13.81 o 
   3   4   2      730.51      750.26     11.10 o 
   4   4   2     1059.90     1037.15     14.51 o 
   5   4   2       27.95       36.63      2.96 o 
   6   4   2      376.68      395.92      9.85 o 
   7   4   2     1100.23     1093.83     13.40 o 
   8   4   2      861.42      852.76     14.00 o 
   9   4   2        0.78       -1.23      1.77 o 
  10   4   2        0.30        1.30      1.58 o 
  11   4   2       92.02       97.41      5.69 o 
  12   4   2       49.07       50.46      5.70 o 
  13   4   2      171.15      170.63     10.54 o 
  14   4   2      121.57      118.15     11.01 o 
  15   4   2      385.70      387.33     30.90 o 
  16   4   2      573.57      531.64     37.49 o 
  17   4   2      234.61      219.21     24.94 o 
  18   4   2        5.49        2.89      6.61 o 
  19   4   2       85.16      107.13     18.88 o 
  20   4   2        1.17       10.27      9.25 o 
 -21   5   2       12.75       20.25      9.87 o 
 -20   5   2        0.28        5.15      6.58 o 
 -19   5   2      101.19      117.57     19.28 o 
 -18   5   2       25.62        9.93      8.73 o 
 -17   5   2       90.86       86.15     15.96 o 
 -16   5   2       38.50       39.56     11.62 o 
 -15   5   2      347.51      329.05     28.82 o 
 -14   5   2        0.77        3.49      6.54 o 
 -13   5   2        8.04        7.15      2.31 o 
 -12   5   2      838.07      831.69     24.59 o 
 -11   5   2      797.03      789.68     81.33 o 
 -10   5   2       36.39       36.15      6.22 o 
  -9   5   2       66.18       58.95      4.30 o 
  -8   5   2      148.05      133.11      8.53 o 
  -7   5   2       31.73       24.64      2.85 o 
  -6   5   2     1174.42     1182.58     16.93 o 
  -5   5   2      322.22      339.53      7.00 o 
  -4   5   2      347.27      333.21      6.68 o 
  -3   5   2        0.99        2.17      1.18 o 
  -2   5   2       30.81       31.71      2.40 o 
  -1   5   2     3004.19     3051.61     19.17 o 
   0   5   2      958.34      943.48     11.39 o 
   1   5   2       36.13       31.68      3.15 o 
   2   5   2      859.80      902.79     13.89 o 
   3   5   2      468.55      495.59      9.72 o 
   4   5   2       13.35       19.38      2.08 o 
   5   5   2     1794.56     1711.02     18.67 o 
   6   5   2     1731.98     1801.41     62.18 o 
   7   5   2       29.92       40.12      3.44 o 
   8   5   2      374.54      350.14      8.16 o 
   9   5   2        0.08        0.65      1.12 o 
  10   5   2     1759.74     1719.24     28.02 o 
  11   5   2        7.23        8.73      8.27 o 
  12   5   2       21.72       18.23      8.05 o 
  13   5   2      322.80      310.73     27.34 o 
  14   5   2      106.76       93.97     16.37 o 
  15   5   2      229.88      266.88     26.85 o 
  16   5   2        6.60       10.65      6.97 o 
  17   5   2       48.25       71.84     15.22 o 
  18   5   2      132.32      159.19     22.82 o 
  19   5   2       18.61       23.61     10.25 o 
 -20   6   2       23.68       18.19      9.42 o 
 -19   6   2       23.71       14.70      8.76 o 
 -18   6   2       49.49       78.96     16.89 o 
 -17   6   2        0.12       -1.68      6.13 o 
 -16   6   2       24.27       19.64      8.99 o 
 -15   6   2        0.24        5.75      7.64 o 
 -14   6   2      282.99      268.65     26.25 o 
 -13   6   2      243.18      256.83     24.85 o 
 -12   6   2       29.29       20.38      7.92 o 
 -11   6   2      340.29      338.67     26.91 o 
 -10   6   2      332.01      395.02     28.01 o 
  -9   6   2       23.97       17.79      6.65 o 
  -8   6   2        0.63        0.49      4.70 o 
  -7   6   2        4.00        6.36      2.37 o 
  -6   6   2       18.91       19.23      1.58 o 
  -5   6   2       84.09       84.13      3.40 o 
  -4   6   2      352.44      329.10      7.22 o 
  -3   6   2        0.90       -1.29      1.29 o 
  -2   6   2       37.19       36.81      3.43 o 
  -1   6   2       51.75       36.20      3.24 o 
   0   6   2      291.44      279.51      8.01 o 
   1   6   2        3.21        5.96      1.65 o 
   2   6   2       26.37       18.62      2.32 o 
   3   6   2       60.90       61.14      3.74 o 
   4   6   2        4.73        4.56      1.34 o 
   5   6   2        0.16       -0.30      1.08 o 
   6   6   2        3.10        3.63      1.04 o 
   7   6   2       29.67       30.28      3.57 o 
   8   6   2       11.27       13.99      3.15 o 
   9   6   2        0.07       -0.16      2.11 o 
  10   6   2       47.40       48.39     12.09 o 
  11   6   2     1190.31     1199.13     52.14 o 
  12   6   2       12.13       18.57      9.71 o 
  13   6   2      643.05      639.36     40.55 o 
  14   6   2       18.75       17.34      8.32 o 
  15   6   2        6.18        9.71      8.12 o 
  16   6   2        0.10        3.60      5.26 o 
  17   6   2       13.46       19.83      9.98 o 
  18   6   2       17.22       19.05      9.96 o 
  19   6   2       12.81        3.67      7.08 o 
 -19   7   2      112.51      134.44     21.89 o 
 -18   7   2       42.33       45.42     13.91 o 
 -17   7   2        3.58       -4.17      6.18 o 
 -16   7   2       16.18       16.79     10.16 o 
 -15   7   2       18.60       27.47     11.06 o 
 -14   7   2       47.51       42.78     11.62 o 
 -13   7   2      104.51      105.35     17.24 o 
 -12   7   2       42.89       59.53     12.48 o 
 -11   7   2      579.38      588.45     36.80 o 
 -10   7   2      172.46      195.13     20.82 o 
  -9   7   2      203.67      202.63     20.61 o 
  -8   7   2       55.87       53.35     10.85 o 
  -7   7   2      169.11      156.84     16.47 o 
  -6   7   2      365.64      349.87     11.27 o 
  -5   7   2      393.61      374.86      8.32 o 
  -4   7   2       41.96       41.37      2.92 o 
  -3   7   2        0.46        0.77      1.56 o 
  -2   7   2       52.88       55.70      4.06 o 
  -1   7   2        0.61        0.64      1.80 o 
   0   7   2        9.29        7.69      3.56 o 
   1   7   2       55.47       55.65      4.20 o 
   2   7   2        0.06        0.83      1.57 o 
   3   7   2       32.51       27.91      2.78 o 
   4   7   2       63.64       62.95      3.80 o 
   5   7   2       82.98       87.89      5.97 o 
   6   7   2        0.64       -0.37      1.65 o 
   7   7   2       66.82       61.89      4.80 o 
   8   7   2      140.91      140.88     11.44 o 
   9   7   2       44.16       36.50      6.47 o 
  10   7   2       40.66       38.11      7.01 o 
  11   7   2      510.42      538.57     23.06 o 
  12   7   2      102.12      103.06     10.72 o 
  13   7   2       73.83       48.90     12.94 o 
  14   7   2        0.14       -5.16      6.95 o 
  15   7   2        0.54       -6.77      9.46 o 
  16   7   2       17.76        6.61      8.91 o 
  17   7   2        1.98       -0.39      6.17 o 
 -18   8   2        1.18       -7.97     10.49 o 
 -17   8   2       25.65       36.59     12.50 o 
 -16   8   2       40.21       27.63     10.70 o 
 -15   8   2       62.04       50.10     13.48 o 
 -14   8   2        5.65        7.03      6.76 o 
 -13   8   2       12.00        2.82      6.42 o 
 -12   8   2        3.56       16.78      7.47 o 
 -11   8   2       17.65        7.28      7.23 o 
 -10   8   2      132.63      103.08     15.72 o 
  -9   8   2      149.05      164.41     19.50 o 
  -8   8   2       38.68       56.33     11.82 o 
  -7   8   2       10.15       12.21      5.24 o 
  -6   8   2      107.41      115.44      9.56 o 
  -5   8   2      143.54      145.27      6.52 o 
  -4   8   2       58.78       53.03      4.39 o 
  -3   8   2      185.00      193.65      8.03 o 
  -2   8   2        0.53       -0.95      2.18 o 
  -1   8   2        2.42        0.91      2.04 o 
   0   8   2       35.37       38.68      3.92 o 
   1   8   2      226.39      236.70      8.90 o 
   2   8   2      124.34      116.14      8.63 o 
   3   8   2       65.01       64.65     24.06 o 
   4   8   2      109.32       99.63      9.10 o 
   5   8   2       32.19       32.33      3.97 o 
   6   8   2        0.22        4.75      3.69 o 
   7   8   2        4.07        7.05      4.32 o 
   8   8   2        1.13       -1.51      4.03 o 
   9   8   2        6.52        5.17      5.10 o 
  10   8   2       19.87       15.17      5.42 o 
  11   8   2      139.77      137.60     20.23 o 
  12   8   2       87.12       86.71     10.33 o 
  13   8   2       11.51       10.56      4.64 o 
  14   8   2       14.04       26.71     12.30 o 
  15   8   2        7.12       12.33      8.41 o 
  16   8   2        8.44        4.27      7.80 o 
 -16   9   2        7.13       21.78     11.39 o 
 -15   9   2        1.40        7.57      7.34 o 
 -14   9   2       21.25       23.21      9.96 o 
 -13   9   2       10.39        9.61      7.04 o 
 -12   9   2        4.01        7.17      5.40 o 
 -11   9   2       31.59       18.90      9.52 o 
 -10   9   2       55.93       53.40     12.79 o 
  -9   9   2       33.88       35.35     10.56 o 
  -8   9   2       15.81       16.40      8.06 o 
  -7   9   2        2.40       -1.24      3.86 o 
  -6   9   2       12.55       12.68      4.03 o 
  -5   9   2        8.28       14.80      3.98 o 
  -4   9   2       78.73       82.56      8.75 o 
  -3   9   2       74.26       79.57      7.34 o 
  -2   9   2       52.92       52.35      4.74 o 
  -1   9   2       34.80       28.73      3.70 o 
   0   9   2        4.69        8.41      3.41 o 
   1   9   2       11.47       11.55      3.12 o 
   2   9   2       17.86       14.13      3.97 o 
   3   9   2       40.90       42.73      5.66 o 
   4   9   2       56.13       56.23     11.44 o 
   5   9   2       29.40       32.41      8.86 o 
   6   9   2        0.00       -2.45      4.26 o 
   7   9   2       16.58        9.36      4.50 o 
   8   9   2        3.79        0.93      3.93 o 
   9   9   2        0.01        4.41      8.03 o 
  10   9   2       27.56       26.20      6.98 o 
  11   9   2        1.95       -0.78      4.19 o 
  12   9   2       28.32       30.87      7.08 o 
  13   9   2       10.02        3.92      6.50 o 
  14   9   2      121.87      103.22     19.57 o 
 -14  10   2       87.45      112.02     19.94 o 
 -13  10   2       40.27       33.15     12.90 o 
 -12  10   2        1.96       -3.59      6.68 o 
 -11  10   2       65.91       58.99     14.10 o 
 -10  10   2       41.52       39.83     11.25 o 
  -9  10   2        0.90       -3.27      4.68 o 
  -8  10   2       17.51       13.18     10.54 o 
  -7  10   2       39.56       31.09      8.74 o 
  -6  10   2       10.58        8.76      4.45 o 
  -5  10   2       29.31       28.95      6.01 o 
  -4  10   2      277.03      302.29     14.34 o 
  -3  10   2       14.59        8.32      3.91 o 
  -2  10   2       52.61       58.54      6.74 o 
  -1  10   2        0.45       -3.20      9.14 o 
   0  10   2       43.64       35.32      8.27 o 
   1  10   2        6.96       13.24      5.82 o 
   2  10   2       37.99       39.93      6.68 o 
   3  10   2      173.73      179.13     14.08 o 
   4  10   2      218.05      189.42     20.42 o 
   5  10   2       44.92       48.56     11.14 o 
   6  10   2       56.25       53.53     12.10 o 
   7  10   2       83.14       99.80     16.66 o 
   8  10   2       10.78       15.64      7.43 o 
   9  10   2        0.59       -5.24      7.90 o 
  10  10   2       23.62       22.48      6.39 o 
  11  10   2        7.85        4.30      7.42 o 
  12  10   2        6.05       16.11      9.43 o 
 -11  11   2        0.67        9.18      8.20 o 
 -10  11   2        8.10        8.50      6.94 o 
  -9  11   2       10.66        8.55      7.80 o 
  -8  11   2        3.69        1.74      9.32 o 
  -7  11   2        2.62      -11.10     17.53 o 
  -6  11   2       14.57        2.01      6.98 o 
  -5  11   2        1.43       -5.31      5.31 o 
  -4  11   2      115.00      122.28     12.84 o 
  -3  11   2      107.12      115.76     12.78 o 
  -2  11   2        0.07        6.95     10.34 o 
  -1  11   2       35.90       29.79      7.41 o 
   0  11   2       89.28       94.88     10.99 o 
   1  11   2        0.12       -9.25     11.71 o 
   2  11   2       28.16       28.46     10.00 o 
   3  11   2      255.36      292.89     28.16 o 
   4  11   2      110.90      119.98     12.53 o 
   5  11   2       32.69       22.19      6.27 o 
   6  11   2        0.19        4.73      6.88 o 
   7  11   2        1.88       -8.05      8.05 o 
   8  11   2        1.41       -9.74      9.74 o 
   9  11   2       27.96       25.00     10.12 o 
  -5  12   2        2.86       54.71     16.73 o 
  -4  12   2       22.41       42.42      9.26 o 
  -3  12   2       23.52       28.13      8.32 o 
  -2  12   2       22.12       47.97     10.40 o 
  -1  12   2       37.62       28.42     17.72 o 
   0  12   2        6.72       31.31     22.58 o 
   1  12   2       24.96        7.73      8.13 o 
   2  12   2       37.99       31.57     11.52 o 
   3  12   2        0.04      -12.49     12.49 o 
   4  12   2       12.68        1.17      7.14 o 
 -23   1   3        8.47        3.14      5.53 o 
 -22   1   3        4.54        7.76      4.86 o 
 -21   1   3        0.67        0.43      3.71 o 
 -20   1   3       11.15       16.53      5.25 o 
 -19   1   3        4.17        8.23      6.53 o 
 -18   1   3      156.38      151.38     12.64 o 
 -17   1   3      199.02      206.97     14.29 o 
 -16   1   3      785.01      786.83     39.51 o 
 -15   1   3     1705.00     1678.50     37.01 o 
 -14   1   3     1131.90     1146.37     34.17 o 
 -13   1   3        1.08       -0.34      2.63 o 
 -12   1   3      196.89      225.45     12.38 o 
 -11   1   3        1.82        3.35      2.67 o 
 -10   1   3      322.57      315.16      8.41 o 
  -9   1   3      264.66      264.67      6.36 o 
  -8   1   3      425.91      483.58      7.17 o 
  -7   1   3     1481.77     1589.07     13.97 o 
  -6   1   3       58.23       53.60      2.85 o 
  -5   1   3        0.09        3.57      0.98 o 
  -4   1   3      124.43      131.99      3.76 o 
  -3   1   3     7249.01     7013.39     26.11 o 
  -2   1   3      170.68      144.63      4.95 o 
  -1   1   3        5.51        4.79      1.55 o 
   0   1   3     2093.04     2002.31     18.16 o 
   1   1   3       78.87       69.75      3.66 o 
   2   1   3     1244.47     1332.91     15.65 o 
   3   1   3        1.33        0.93      1.40 o 
   4   1   3      113.28      118.99      5.89 o 
   5   1   3      171.19      191.31      9.65 o 
   6   1   3       32.39       26.79      4.30 o 
   7   1   3     2149.54     2238.16     34.94 o 
   8   1   3        0.00       -2.39      2.39 o 
   9   1   3       52.43       42.55      5.61 o 
  10   1   3      271.15      277.43     13.98 o 
  11   1   3        6.10        4.63      3.67 o 
  12   1   3      147.44      136.75     10.60 o 
  13   1   3      588.85      584.63     24.19 o 
  14   1   3      184.71      152.32     12.03 o 
  15   1   3      129.36       92.38      9.78 o 
  16   1   3        0.15        7.79      3.60 o 
  17   1   3        0.04       -2.77      3.49 o 
  18   1   3        0.16       -2.11      4.44 o 
  19   1   3        5.42        5.58      5.57 o 
  20   1   3       50.41       46.91      8.37 o 
  21   1   3       28.50       30.98     10.83 o 
 -23   2   3        0.20       12.75      9.54 o 
 -22   2   3       42.98       73.32     16.02 o 
 -21   2   3       36.74       37.60     11.66 o 
 -20   2   3       12.06        9.58      4.80 o 
 -19   2   3       33.96       33.35      6.30 o 
 -18   2   3        0.27        2.19      3.58 o 
 -17   2   3      457.49      434.98     19.99 o 
 -16   2   3      125.28      130.05     10.78 o 
 -15   2   3       86.89       68.71      7.90 o 
 -14   2   3        0.15        2.95      2.90 o 
 -13   2   3       99.28      107.11      8.79 o 
 -12   2   3       21.86       12.73      7.39 o 
 -11   2   3      172.07      186.67      5.54 o 
 -10   2   3      163.74      188.83     10.46 o 
  -9   2   3       36.36       51.99      4.58 o 
  -8   2   3      554.60      521.77     11.83 o 
  -7   2   3      359.19      434.89      9.08 o 
  -6   2   3     1201.99     1292.10     12.48 o 
  -5   2   3     4983.76     5116.96     21.99 o 
  -4   2   3      992.76     1062.13     10.94 o 
  -3   2   3      199.40      215.90      4.98 o 
  -2   2   3    14644.72    14964.90     46.13 o 
  -1   2   3     1756.36     1855.01     19.90 o 
   0   2   3      156.07      162.59      5.49 o 
   1   2   3     1831.83     1845.30     21.64 o 
   2   2   3      486.59      547.97     11.85 o 
   3   2   3       77.52       70.32      4.51 o 
   4   2   3      417.42      442.82     13.04 o 
   5   2   3      274.09      318.13      9.83 o 
   6   2   3       75.75       87.73      7.04 o 
   7   2   3      449.76      493.40     16.54 o 
   8   2   3       83.60       90.34      5.95 o 
   9   2   3       90.44       85.00      7.54 o 
  10   2   3      146.62      158.60     19.43 o 
  11   2   3      466.97      435.31     17.81 o 
  12   2   3      220.57      234.41     32.99 o 
  13   2   3        1.89        6.05      3.42 o 
  14   2   3       37.03       30.58     10.73 o 
  15   2   3      294.27      273.11     16.28 o 
  16   2   3      124.00      113.16     11.02 o 
  17   2   3       15.89       17.15      5.31 o 
  18   2   3      114.59      115.34     11.72 o 
  19   2   3       34.15       27.99      9.45 o 
  20   2   3        1.14       12.60      8.41 o 
 -22   3   3       58.47       85.70     17.85 o 
 -21   3   3        8.89       12.00      7.77 o 
 -20   3   3      202.49      179.75     22.74 o 
 -19   3   3      214.76      221.97     24.86 o 
 -18   3   3       11.58        5.99      3.46 o 
 -17   3   3        0.78        1.62      3.17 o 
 -16   3   3      227.03      191.15     12.62 o 
 -15   3   3       23.11       18.34      4.56 o 
 -14   3   3      101.25      104.34      8.99 o 
 -13   3   3       39.02       31.96      3.58 o 
 -12   3   3        4.22        6.38      2.59 o 
 -11   3   3     1534.52     1551.66     21.26 o 
 -10   3   3     1303.67     1251.70     18.33 o 
  -9   3   3       79.54       80.09      5.56 o 
  -8   3   3     1210.17     1305.95     20.52 o 
  -7   3   3     1544.98     1659.66     19.38 o 
  -6   3   3       25.17       28.40      2.68 o 
  -5   3   3      555.17      563.83      9.65 o 
  -4   3   3      203.73      210.48      4.36 o 
  -3   3   3      186.80      207.65      4.35 o 
  -2   3   3      106.71      114.12      4.61 o 
  -1   3   3       71.47       79.07      2.99 o 
   0   3   3      229.32      214.16      5.37 o 
   1   3   3       61.60       66.45      4.65 o 
   2   3   3     3684.30     3795.13     37.92 o 
   3   3   3        3.26       11.14      3.07 o 
   4   3   3     1078.62     1109.23     39.80 o 
   5   3   3     1208.71     1239.54     19.41 o 
   6   3   3        1.04        2.32      3.49 o 
   7   3   3     2157.73     2214.02     34.97 o 
   8   3   3      241.67      256.51     12.64 o 
   9   3   3      676.57      670.84     22.31 o 
  10   3   3      447.27      436.41     16.90 o 
  11   3   3      402.49      318.54     76.50 o 
  12   3   3       50.16       41.63      7.70 o 
  13   3   3      352.31      352.77     16.87 o 
  14   3   3       66.69       61.37      7.56 o 
  15   3   3        0.90       -0.42      5.02 o 
  16   3   3      546.49      555.32     23.18 o 
  17   3   3      149.72      151.56     20.84 o 
  18   3   3        1.15       13.77      8.75 o 
  19   3   3       18.73       13.14      8.62 o 
  20   3   3        0.06        3.60      7.37 o 
 -22   4   3        9.92        2.34      7.55 o 
 -21   4   3       22.54       17.08      8.09 o 
 -20   4   3        0.01       -3.52      7.36 o 
 -19   4   3        4.33       10.66      6.48 o 
 -18   4   3        0.23       -2.45      6.38 o 
 -17   4   3       42.52       34.31     10.20 o 
 -16   4   3      145.77      155.84     19.53 o 
 -15   4   3       32.59       29.48      8.76 o 
 -14   4   3        0.80        2.47      1.81 o 
 -13   4   3      155.56      143.32     16.75 o 
 -12   4   3      704.87      732.53     13.34 o 
 -11   4   3      225.80      228.44      7.25 o 
 -10   4   3        2.44        2.06      1.15 o 
  -9   4   3       60.41       54.57      3.48 o 
  -8   4   3      851.22      858.55     18.17 o 
  -7   4   3      200.62      216.91     11.74 o 
  -6   4   3      195.61      203.71      5.84 o 
  -5   4   3       75.93       74.42      3.05 o 
  -4   4   3     2294.85     2261.23     16.85 o 
  -3   4   3      751.12      829.03      9.89 o 
  -2   4   3     4209.32     4234.49     27.00 o 
  -1   4   3     3369.41     3336.65     24.20 o 
   0   4   3      843.12      895.00     13.25 o 
   1   4   3      813.38      791.07     12.54 o 
   2   4   3      157.71      174.69      6.06 o 
   3   4   3      196.08      189.89      7.43 o 
   4   4   3      103.87      102.37      6.41 o 
   5   4   3        0.00        0.25      1.53 o 
   6   4   3      756.14      747.34     31.99 o 
   7   4   3       24.68       24.47      4.32 o 
   8   4   3        0.18        2.71      2.91 o 
   9   4   3      216.75      199.13      8.56 o 
  10   4   3      120.36      113.04     12.90 o 
  11   4   3       60.49       38.51      5.28 o 
  12   4   3        1.92       -1.69      3.24 o 
  13   4   3       10.07       13.94      4.28 o 
  14   4   3      175.29      149.12     19.70 o 
  15   4   3        7.93        8.10      6.60 o 
  16   4   3       17.87       14.91      9.45 o 
  17   4   3        3.31       12.88      9.15 o 
  18   4   3       21.60       20.47     10.88 o 
  19   4   3       32.29       38.38     12.64 o 
 -21   5   3       16.25        4.65      7.83 o 
 -20   5   3        0.01       13.20      9.04 o 
 -19   5   3        0.48       -6.05      7.96 o 
 -18   5   3      153.03      170.31     22.67 o 
 -17   5   3      176.53      181.43     23.21 o 
 -16   5   3        8.95        8.74      7.93 o 
 -15   5   3      145.72      164.66     20.81 o 
 -14   5   3        7.80       -6.87      6.87 o 
 -13   5   3      266.13      294.11     25.91 o 
 -12   5   3      433.20      405.96     29.17 o 
 -11   5   3        3.84        2.14      5.99 o 
 -10   5   3        0.33        1.32      1.72 o 
  -9   5   3       24.29       27.83      4.00 o 
  -8   5   3       27.09       19.91      5.77 o 
  -7   5   3      196.78      204.74      8.46 o 
  -6   5   3       57.01       55.21      3.08 o 
  -5   5   3      534.90      544.48      8.73 o 
  -4   5   3        7.97        2.59      2.14 o 
  -3   5   3      390.96      352.33      8.57 o 
  -2   5   3     4656.00     4571.98     40.28 o 
  -1   5   3      863.42      874.06     17.40 o 
   0   5   3      538.48      523.10     17.04 o 
   1   5   3      174.06      197.87      6.22 o 
   2   5   3      395.61      399.50      9.99 o 
   3   5   3      573.65      600.45     12.12 o 
   4   5   3       10.61       14.85      2.56 o 
   5   5   3      133.86      146.80      6.67 o 
   6   5   3       36.48       37.13      5.62 o 
   7   5   3        3.93        8.82      3.05 o 
   8   5   3      216.76      231.88     11.86 o 
   9   5   3     1191.89     1183.16     19.59 o 
  10   5   3     1674.68     1615.97     33.19 o 
  11   5   3       84.56       82.69     11.64 o 
  12   5   3        3.83        1.86      6.09 o 
  13   5   3       32.38       30.77     10.72 o 
  14   5   3        6.73        1.13      6.65 o 
  15   5   3        5.80        1.13      6.66 o 
  16   5   3       56.42       46.99     12.57 o 
  17   5   3       84.36      106.80     19.20 o 
  18   5   3        0.08       -1.43      8.78 o 
  19   5   3        3.91       -9.32      9.59 o 
 -20   6   3        3.73       11.49      9.72 o 
 -19   6   3        2.55       -0.92      7.84 o 
 -18   6   3       25.43       24.68     10.74 o 
 -17   6   3       13.83       16.48      9.39 o 
 -16   6   3      128.26      143.24     20.61 o 
 -15   6   3       42.18       53.91     13.35 o 
 -14   6   3        0.02        4.87      8.19 o 
 -13   6   3      183.24      158.38     19.95 o 
 -12   6   3      365.98      336.77     27.88 o 
 -11   6   3      239.80      235.45     22.69 o 
 -10   6   3      561.02      522.60     32.41 o 
  -9   6   3        0.06       -4.72      4.72 o 
  -8   6   3        6.26        6.73      2.31 o 
  -7   6   3       14.07       15.09      9.53 o 
  -6   6   3       18.23       18.20      2.12 o 
  -5   6   3       25.65       20.49      2.27 o 
  -4   6   3      300.17      269.23      6.36 o 
  -3   6   3      240.03      268.93      7.28 o 
  -2   6   3     1230.30     1194.82     17.78 o 
  -1   6   3      102.93      110.43      5.73 o 
   0   6   3      281.93      313.20     11.39 o 
   1   6   3       70.25       80.90      5.92 o 
   2   6   3        4.37        3.16      1.51 o 
   3   6   3      572.67      563.81     12.22 o 
   4   6   3      376.15      357.58      9.62 o 
   5   6   3       16.98       15.67      2.23 o 
   6   6   3      131.57      132.54      5.78 o 
   7   6   3       11.82       10.04      3.48 o 
   8   6   3       38.07       28.92      3.02 o 
   9   6   3      575.49      556.45     18.57 o 
  10   6   3      260.05      285.93     13.82 o 
  11   6   3       21.83       26.71      9.76 o 
  12   6   3        0.00        7.09      8.73 o 
  13   6   3     1068.77      997.56     51.90 o 
  14   6   3       71.39       62.03     14.85 o 
  15   6   3        8.86       16.21      9.73 o 
  16   6   3      107.33      106.03     19.09 o 
  17   6   3        0.34       15.00      9.92 o 
  18   6   3       29.00       35.70     12.76 o 
 -19   7   3       77.40       85.08     17.87 o 
 -18   7   3      124.29      118.53     21.03 o 
 -17   7   3      297.01      324.48     32.73 o 
 -16   7   3       24.97       21.38      9.61 o 
 -15   7   3      116.56      110.26     18.25 o 
 -14   7   3        9.59        2.43      6.84 o 
 -13   7   3       21.08        9.38      7.46 o 
 -12   7   3       93.57       79.51     14.98 o 
 -11   7   3       45.34       24.72      9.09 o 
 -10   7   3      252.97      234.72     22.89 o 
  -9   7   3       55.65       40.68      9.93 o 
  -8   7   3      237.42      227.92      8.82 o 
  -7   7   3      763.96      784.42     16.98 o 
  -6   7   3      166.48      139.03      6.65 o 
  -5   7   3      151.77      148.97      6.73 o 
  -4   7   3      211.03      208.15      6.70 o 
  -3   7   3       14.91        8.75      2.42 o 
  -2   7   3       26.01       35.32      3.75 o 
  -1   7   3      357.26      372.77     10.82 o 
   0   7   3       87.85       90.57      5.63 o 
   1   7   3       11.03        4.10      2.44 o 
   2   7   3      663.65      671.49     36.42 o 
   3   7   3       56.90       48.15      5.02 o 
   4   7   3       20.93       22.21      3.64 o 
   5   7   3      430.55      437.68     14.03 o 
   6   7   3      126.13      123.41      7.76 o 
   7   7   3       58.97       63.92      9.04 o 
   8   7   3      142.50      152.06      8.41 o 
   9   7   3       43.05       49.73      8.43 o 
  10   7   3      930.35      939.17     31.36 o 
  11   7   3       54.61       50.67     12.32 o 
  12   7   3      135.58      159.84     21.55 o 
  13   7   3        0.07        1.61      7.00 o 
  14   7   3      159.94      206.80     25.50 o 
  15   7   3      138.44      174.25     23.99 o 
  16   7   3        0.12       -0.22      6.52 o 
 -18   8   3       93.46      129.54     22.65 o 
 -17   8   3       25.76       35.62     13.72 o 
 -16   8   3       77.39       92.80     18.34 o 
 -15   8   3        0.15       -1.14      7.96 o 
 -14   8   3      137.33      157.79     22.17 o 
 -13   8   3      123.09      113.52     18.87 o 
 -12   8   3        0.64       23.86     11.14 o 
 -11   8   3      638.56      652.72     40.43 o 
 -10   8   3      184.80      164.02     20.26 o 
  -9   8   3        7.55       14.81      6.48 o 
  -8   8   3       31.86       59.75     20.72 o 
  -7   8   3       67.75       51.59     10.58 o 
  -6   8   3       37.90       29.69      5.33 o 
  -5   8   3       97.64       94.68      6.88 o 
  -4   8   3     1773.34     1740.99     24.06 o 
  -3   8   3       38.00       38.63      4.14 o 
  -2   8   3       65.58       58.73      6.08 o 
  -1   8   3       32.34       30.87      5.37 o 
   0   8   3       66.75       73.79      5.35 o 
   1   8   3      251.83      258.68     16.06 o 
   2   8   3       30.59       33.03      4.51 o 
   3   8   3      102.16       96.16      7.17 o 
   4   8   3      281.58      271.19     11.89 o 
   5   8   3        4.40        8.37      3.03 o 
   6   8   3      252.84      295.34     17.38 o 
   7   8   3       49.55       32.99      6.34 o 
   8   8   3       81.51       85.49     11.43 o 
   9   8   3       92.62       91.73     10.53 o 
  10   8   3       32.75       22.09      6.70 o 
  11   8   3       83.92       91.69     10.96 o 
  12   8   3        0.20        3.78      4.63 o 
  13   8   3      394.53      365.02     21.62 o 
  14   8   3        9.44        8.35      4.76 o 
  15   8   3       24.95        9.08      9.15 o 
 -16   9   3       17.65       26.80     11.85 o 
 -15   9   3      248.30      320.17     32.74 o 
 -14   9   3       18.99       24.49     11.44 o 
 -13   9   3       29.93       16.79      9.68 o 
 -12   9   3        2.36       10.55      7.18 o 
 -11   9   3        0.59        3.98      7.39 o 
 -10   9   3       28.80       37.91     11.73 o 
  -9   9   3        1.16       -4.12      4.12 o 
  -8   9   3        3.13       -4.90      4.90 o 
  -7   9   3        0.62        6.05      7.72 o 
  -6   9   3       27.61       17.11      4.18 o 
  -5   9   3       40.67       49.99      6.89 o 
  -4   9   3       67.17       77.70      7.37 o 
  -3   9   3      203.46      223.46     11.14 o 
  -2   9   3       13.83       20.59      3.92 o 
  -1   9   3      204.15      234.84      9.75 o 
   0   9   3      268.88      273.74     12.53 o 
   1   9   3      112.93      118.49      8.30 o 
   2   9   3       61.86       58.86      7.03 o 
   3   9   3      240.00      266.62     14.26 o 
   4   9   3       32.20       46.65      7.60 o 
   5   9   3       20.97       33.65      6.77 o 
   6   9   3       28.46       21.57      6.14 o 
   7   9   3      209.64      233.44     16.65 o 
   8   9   3       60.03       66.17      9.29 o 
   9   9   3        3.31       -0.07      6.17 o 
  10   9   3       20.91       18.12      5.41 o 
  11   9   3       21.01       16.73      8.36 o 
  12   9   3      169.03      193.08     16.26 o 
  13   9   3       10.16        5.32      8.63 o 
 -13  10   3       25.49       21.02     10.00 o 
 -12  10   3        6.57        1.64      6.50 o 
 -11  10   3       54.40       41.01     12.08 o 
 -10  10   3        2.07        3.17      6.24 o 
  -9  10   3       75.61       65.82     13.92 o 
  -8  10   3       49.08       73.17     37.28 o 
  -7  10   3        8.78       21.82     18.65 o 
  -6  10   3       25.63       22.47     10.48 o 
  -5  10   3       40.07       23.24      5.87 o 
  -4  10   3      160.23      149.13     11.91 o 
  -3  10   3      178.06      191.42     11.41 o 
  -2  10   3       15.09       19.94     16.96 o 
  -1  10   3      151.46      170.36     23.80 o 
   0  10   3        2.34        0.61      2.81 o 
   1  10   3      202.50      227.22     15.54 o 
   2  10   3      208.70      214.18     15.57 o 
   3  10   3        5.53        0.21      4.79 o 
   4  10   3       71.34       58.59     12.77 o 
   5  10   3      109.23       88.07     15.15 o 
   6  10   3       67.95       88.00     15.49 o 
   7  10   3        8.63       13.86      5.49 o 
   8  10   3        1.43        0.90      4.58 o 
   9  10   3        4.37        5.97      5.46 o 
  10  10   3       10.57       10.51      7.19 o 
  11  10   3        1.00        6.21      5.62 o 
 -10  11   3       70.26      123.00     19.98 o 
  -9  11   3       16.34       27.53      9.55 o 
  -8  11   3       43.33       30.16     10.07 o 
  -7  11   3       25.77       26.16      7.52 o 
  -6  11   3       32.33       32.93      8.38 o 
  -5  11   3      115.53      127.04     20.78 o 
  -4  11   3      153.45      242.00     27.15 o 
  -3  11   3       36.03       43.25     13.70 o 
  -2  11   3        4.62       11.05     13.12 o 
  -1  11   3        1.08      -11.56     11.56 o 
   0  11   3       31.31       38.90     11.28 o 
   1  11   3        7.47      -10.77     10.92 o 
   2  11   3       74.00       97.29     17.36 o 
   3  11   3      196.62      205.72     24.34 o 
   4  11   3        0.67       -4.89     13.77 o 
   5  11   3        3.47       -3.65      7.10 o 
   6  11   3       33.31       27.49     10.11 o 
   7  11   3      107.99      127.01     19.75 o 
  -3  12   3        0.17       -0.75      8.17 o 
  -2  12   3        3.33       -2.27      9.49 o 
  -1  12   3       16.85       33.11     14.10 o 
   0  12   3        6.95       -3.56      9.99 o 
   1  12   3        0.01      -10.04     11.24 o 
 -23   0   4        0.78       -2.11      6.15 o 
 -22   0   4      124.54      161.25     20.90 o 
 -21   0   4      371.50      468.41     34.10 o 
 -20   0   4       12.41       11.34      6.47 o 
 -19   0   4      193.69      228.84     22.58 o 
 -18   0   4      545.81      585.46     34.88 o 
 -17   0   4     1651.27     1583.75     55.68 o 
 -16   0   4        0.74        1.43      6.22 o 
 -15   0   4       48.63       54.35     10.81 o 
 -14   0   4      480.24      466.34     15.73 o 
 -13   0   4       38.08       37.09      5.36 o 
 -12   0   4      812.17      742.73     18.40 o 
 -11   0   4      336.23      323.74     11.68 o 
 -10   0   4      124.18      116.44      5.64 o 
  -9   0   4      487.42      540.38     15.31 o 
  -8   0   4      911.64      955.64     38.91 o 
  -7   0   4     3832.44     3937.05     35.85 o 
  -6   0   4     1498.32     1375.21     16.02 o 
  -5   0   4     1935.87     1907.70     25.04 o 
  -4   0   4      833.13      808.58     14.25 o 
  -3   0   4      249.44      255.97     14.86 o 
  -2   0   4      437.09      385.29     18.27 o 
  -1   0   4       37.42       50.38      7.50 o 
   0   0   4        0.61       -0.22      4.12 o 
   1   0   4      591.27      558.79     22.96 o 
   2   0   4     1617.56     1857.03     42.05 o 
   3   0   4     1511.75     1484.40     38.57 o 
   4   0   4       31.66       33.52      6.81 o 
   5   0   4     1149.57     1171.37     36.84 o 
   6   0   4     1604.72     1670.08     45.17 o 
   7   0   4      400.05      400.16     23.09 o 
   8   0   4        4.12       -1.98      3.32 o 
   9   0   4      163.13      176.62     16.40 o 
  10   0   4      481.75      462.52     27.27 o 
  11   0   4     2398.43     2428.41     63.41 o 
  12   0   4     1433.39     1304.36     48.28 o 
  13   0   4       51.52       42.33      9.71 o 
  14   0   4      100.41       80.55     13.29 o 
  15   0   4      257.90      262.06     24.09 o 
  16   0   4      295.26      236.78     23.45 o 
  17   0   4        9.68       14.75      8.18 o 
  18   0   4       43.65       56.47     12.40 o 
  19   0   4        0.21        0.02      5.59 o 
  20   0   4      137.34      195.27     23.57 o 
 -23   1   4       38.75       34.95     11.11 o 
 -22   1   4       84.39      101.30     11.85 o 
 -21   1   4       13.41       13.03     10.70 o 
 -20   1   4       81.38       87.11     10.58 o 
 -19   1   4       94.35       96.69     11.54 o 
 -18   1   4      240.10      250.37     16.26 o 
 -17   1   4      470.55      525.77     22.70 o 
 -16   1   4      245.33      214.98     14.31 o 
 -15   1   4      263.46      236.82     14.51 o 
 -14   1   4      238.35      229.25      8.68 o 
 -13   1   4       22.85       22.55      4.54 o 
 -12   1   4       41.73       34.04      3.59 o 
 -11   1   4      214.60      232.63     12.69 o 
 -10   1   4     1227.27     1195.04     17.52 o 
  -9   1   4     1346.39     1437.78     21.08 o 
  -8   1   4     3174.32     3255.50     24.21 o 
  -7   1   4        9.92        9.78      1.64 o 
  -6   1   4     1055.12      964.81      8.68 o 
  -5   1   4      730.29      695.97     11.25 o 
  -4   1   4       55.46       51.99      2.92 o 
  -3   1   4       62.25       73.15      4.34 o 
  -2   1   4      407.54      411.20     13.46 o 
  -1   1   4     3091.71     3044.00     36.27 o 
   0   1   4     6682.87     6778.37     54.89 o 
   1   1   4      577.25      536.87     21.15 o 
   2   1   4     1454.21     1337.67     25.54 o 
   3   1   4      353.27      403.25     14.43 o 
   4   1   4     2215.17     2282.14     35.10 o 
   5   1   4     1132.94     1223.27     26.49 o 
   6   1   4       16.13       27.67      4.91 o 
   7   1   4     2139.11     2258.14     52.50 o 
   8   1   4      170.27      172.48     11.17 o 
   9   1   4     1754.07     1734.85     28.94 o 
  10   1   4      110.60      111.98      9.72 o 
  11   1   4       28.46       22.29      5.43 o 
  12   1   4      232.93      210.16     13.95 o 
  13   1   4      143.58      138.40     11.58 o 
  14   1   4      102.01       82.24     19.07 o 
  15   1   4       23.41       21.17      5.93 o 
  16   1   4      542.68      490.05     23.59 o 
  17   1   4      272.97      279.89     18.21 o 
  18   1   4       12.16       16.57     10.01 o 
  19   1   4      140.16      128.99     18.49 o 
  20   1   4        2.04       -5.61      5.61 o 
 -23   2   4       90.86      131.07     20.98 o 
 -22   2   4       37.43       46.06     12.62 o 
 -21   2   4        1.83       -2.03      3.98 o 
 -20   2   4        3.88        3.80      3.74 o 
 -19   2   4      156.91      164.59     13.40 o 
 -18   2   4       81.46       73.97      9.02 o 
 -17   2   4       20.14       22.61      5.42 o 
 -16   2   4       48.87       50.52      7.38 o 
 -15   2   4      487.19      476.30     20.17 o 
 -14   2   4     1194.21     1192.96     30.99 o 
 -13   2   4       70.34       61.80      5.41 o 
 -12   2   4      463.88      461.72     16.80 o 
 -11   2   4      435.32      425.30     15.73 o 
 -10   2   4      134.61      150.33      9.19 o 
  -9   2   4      296.13      295.06     12.38 o 
  -8   2   4      495.53      557.96     16.58 o 
  -7   2   4      629.79      632.19     13.84 o 
  -6   2   4     1957.87     1956.31     20.66 o 
  -5   2   4      268.19      294.18      7.06 o 
  -4   2   4      902.31      877.16     11.97 o 
  -3   2   4       13.85       18.13      2.33 o 
  -2   2   4       99.26       82.08      6.36 o 
  -1   2   4      365.76      388.62     13.35 o 
   0   2   4     3965.72     4257.38     44.37 o 
   1   2   4        1.12        1.89      3.33 o 
   2   2   4      164.48      174.20      9.58 o 
   3   2   4     1292.68     1375.55     26.88 o 
   4   2   4      435.71      459.44     16.12 o 
   5   2   4       43.46       43.98      9.79 o 
   6   2   4     1972.18     1967.78     46.83 o 
   7   2   4       17.87       14.12      3.93 o 
   8   2   4       21.63       21.49      4.93 o 
   9   2   4      408.54      459.25     14.80 o 
  10   2   4      708.81      716.70     23.60 o 
  11   2   4       92.83       83.58     11.09 o 
  12   2   4        1.73        5.20      3.89 o 
  13   2   4       99.42      104.24     10.30 o 
  14   2   4       13.20        5.91      5.50 o 
  15   2   4      606.54      585.81     24.75 o 
  16   2   4      171.22      168.80     13.99 o 
  17   2   4        7.63       10.76      4.98 o 
  18   2   4       76.87       81.15     16.01 o 
  19   2   4       37.63       31.24     11.07 o 
 -22   3   4       24.88       26.03     10.91 o 
 -21   3   4       61.31       63.15     14.42 o 
 -20   3   4      140.24      170.33     22.37 o 
 -19   3   4        0.02       -7.73      7.73 o 
 -18   3   4       41.71       33.89     10.38 o 
 -17   3   4      366.91      390.70     31.18 o 
 -16   3   4      356.27      369.73     16.23 o 
 -15   3   4       78.54       69.10      6.94 o 
 -14   3   4       22.27       31.76      5.12 o 
 -13   3   4      814.13      783.29     21.45 o 
 -12   3   4      270.06      260.70     12.08 o 
 -11   3   4        5.13       14.12      3.44 o 
 -10   3   4        1.96       -0.86      2.01 o 
  -9   3   4      515.91      544.57     16.24 o 
  -8   3   4      182.18      157.51      9.86 o 
  -7   3   4      684.58      711.73     17.95 o 
  -6   3   4      159.38      185.70      6.46 o 
  -5   3   4      522.73      466.74      9.18 o 
  -4   3   4      906.57      896.86     12.67 o 
  -3   3   4        9.29       12.54      2.06 o 
  -2   3   4      310.24      346.96     10.70 o 
  -1   3   4     2281.84     2267.48     20.91 o 
   0   3   4       35.49       24.70      3.95 o 
   1   3   4        1.18       18.60      3.79 o 
   2   3   4     2135.12     2071.56     42.36 o 
   3   3   4      734.33      770.82     20.71 o 
   4   3   4       70.62       65.80      8.68 o 
   5   3   4      650.10      643.93     21.17 o 
   6   3   4      686.32      710.94     21.34 o 
   7   3   4       77.25       61.56      9.87 o 
   8   3   4       20.86        9.35      3.86 o 
   9   3   4     1757.23     1739.02     36.13 o 
  10   3   4      120.06      113.31      7.79 o 
  11   3   4       50.17       52.99      7.28 o 
  12   3   4      293.45      292.02     15.98 o 
  13   3   4       15.25       11.88      4.19 o 
  14   3   4      306.33      324.19     17.68 o 
  15   3   4        1.73        3.54      4.25 o 
  16   3   4      237.94      256.60     27.12 o 
  17   3   4      180.76      197.45     24.66 o 
  18   3   4        4.45        4.65      6.05 o 
  19   3   4        2.69       -7.13      7.45 o 
 -22   4   4        9.27       -0.80      6.80 o 
 -21   4   4        1.62       -0.08      8.50 o 
 -20   4   4        0.03       -7.51      7.89 o 
 -19   4   4      161.47      180.67     23.25 o 
 -18   4   4      137.02      179.12     23.17 o 
 -17   4   4       71.23       87.84     16.19 o 
 -16   4   4        0.85       16.10     10.50 o 
 -15   4   4      257.03      249.37     24.59 o 
 -14   4   4      174.74      176.80      9.67 o 
 -13   4   4      538.69      504.33     15.82 o 
 -12   4   4       50.08       40.33      8.97 o 
 -11   4   4       34.15       36.25      4.35 o 
 -10   4   4       49.57       43.64      4.80 o 
  -9   4   4      640.99      601.80     23.99 o 
  -8   4   4       75.50       86.69      8.59 o 
  -7   4   4      270.03      251.68      9.36 o 
  -6   4   4      503.96      476.87      7.78 o 
  -5   4   4      269.95      247.43      5.29 o 
  -4   4   4      162.10      163.52      5.80 o 
  -3   4   4     1488.31     1436.75     17.76 o 
  -2   4   4     4604.08     4555.02     44.05 o 
  -1   4   4     2865.02     2861.41     25.88 o 
   0   4   4        9.43        5.32      2.86 o 
   1   4   4       91.56      123.67      7.18 o 
   2   4   4      195.25      208.84     10.18 o 
   3   4   4      364.04      372.92     19.45 o 
   4   4   4       84.87       99.73      8.14 o 
   5   4   4      116.91      120.65     12.95 o 
   6   4   4        0.05        0.62      2.75 o 
   7   4   4        9.02        7.18      3.45 o 
   8   4   4        5.18        4.51      3.52 o 
   9   4   4      667.12      657.51     22.38 o 
  10   4   4     1857.90     1904.73     29.80 o 
  11   4   4       76.77       81.75      6.66 o 
  12   4   4      357.75      367.94     17.52 o 
  13   4   4      750.28      773.20     37.10 o 
  14   4   4       53.94       49.47     12.92 o 
  15   4   4       17.09       14.52      8.61 o 
  16   4   4       34.29       30.75     11.10 o 
  17   4   4       23.34       49.07     13.68 o 
  18   4   4       56.26       61.35     14.97 o 
 -21   5   4       21.41       21.97     11.37 o 
 -20   5   4      122.32      160.52     23.86 o 
 -19   5   4       37.95       43.90     13.89 o 
 -18   5   4      164.60      153.15     21.72 o 
 -17   5   4       34.70       36.53     11.79 o 
 -16   5   4       17.31       12.95      6.75 o 
 -15   5   4       77.83       98.08     15.54 o 
 -14   5   4      248.39      249.35     24.70 o 
 -13   5   4       19.94       35.16     10.97 o 
 -12   5   4      108.69      122.49     17.00 o 
 -11   5   4      459.41      439.96     12.63 o 
 -10   5   4      192.80      201.72      8.84 o 
  -9   5   4      213.18      214.96      9.40 o 
  -8   5   4      231.26      219.83      8.69 o 
  -7   5   4      209.69      191.54      4.94 o 
  -6   5   4      512.70      499.73      7.56 o 
  -5   5   4       41.94       40.09      2.73 o 
  -4   5   4      393.39      403.86      9.73 o 
  -3   5   4     2674.36     2654.49     34.30 o 
  -2   5   4      141.94      143.73     11.69 o 
  -1   5   4      525.68      530.56     28.85 o 
   0   5   4      131.60      119.72      6.40 o 
   1   5   4       20.18       20.60      2.95 o 
   2   5   4       23.94       17.02      3.27 o 
   3   5   4       69.13       59.66      6.74 o 
   4   5   4       57.81       48.00      6.06 o 
   5   5   4      155.52      172.45     10.96 o 
   6   5   4       18.48       17.55      4.28 o 
   7   5   4        2.44       -3.31      3.35 o 
   8   5   4       76.39       66.16      7.37 o 
   9   5   4      428.87      392.98     17.61 o 
  10   5   4      451.39      453.85     14.26 o 
  11   5   4       59.51       60.08     13.56 o 
  12   5   4      219.71      236.77     24.90 o 
  13   5   4       23.06        6.45      7.67 o 
  14   5   4        0.52        4.82      8.43 o 
  15   5   4        3.33        1.60      7.00 o 
  16   5   4        4.56        2.62      6.68 o 
  17   5   4       16.43       15.01     10.43 o 
  18   5   4        6.19       11.35      9.31 o 
 -20   6   4       88.33       85.13     18.40 o 
 -19   6   4        0.40        0.16      5.61 o 
 -18   6   4       53.18       65.37     15.76 o 
 -17   6   4       14.59       16.97      8.13 o 
 -16   6   4       14.29       37.22     11.96 o 
 -15   6   4      105.07       80.60     15.00 o 
 -14   6   4       76.46       76.94     15.10 o 
 -13   6   4      104.77       85.44     15.42 o 
 -12   6   4      207.63      198.11     21.94 o 
 -11   6   4      143.15      147.20     18.77 o 
 -10   6   4        3.93        2.81      5.81 o 
  -9   6   4       11.41       12.67      5.14 o 
  -8   6   4       16.22       16.58      5.28 o 
  -7   6   4      135.02      126.26      4.49 o 
  -6   6   4      423.21      406.69      8.33 o 
  -5   6   4       25.14       22.85      2.89 o 
  -4   6   4      563.16      555.58     20.61 o 
  -3   6   4      202.61      199.13     10.23 o 
  -2   6   4      778.34      778.11     16.74 o 
  -1   6   4        0.01        2.10      2.67 o 
   0   6   4      160.63      148.24      8.55 o 
   1   6   4      354.83      340.61     12.74 o 
   2   6   4       48.18       41.61      4.91 o 
   3   6   4       29.14       28.59      4.24 o 
   4   6   4        3.09        4.14      2.88 o 
   5   6   4       11.10       14.91      3.42 o 
   6   6   4       84.24       77.28      7.96 o 
   7   6   4      115.39      110.57      9.23 o 
   8   6   4       10.72        6.92      3.62 o 
   9   6   4        2.10        5.76      3.75 o 
  10   6   4       10.19       17.77      4.85 o 
  11   6   4       33.50       36.81     10.34 o 
  12   6   4       23.38       34.78     11.44 o 
  13   6   4       92.17      138.90     20.95 o 
  14   6   4        8.12       12.62      7.75 o 
  15   6   4       53.44       46.90     13.30 o 
  16   6   4       69.13       51.00     14.35 o 
  17   6   4        0.61       14.14      9.53 o 
 -19   7   4        3.77        0.53      7.64 o 
 -18   7   4        8.58       14.16      9.52 o 
 -17   7   4        5.93       20.39     10.32 o 
 -16   7   4       44.08       60.80     14.92 o 
 -15   7   4       46.80       37.86     11.93 o 
 -14   7   4        0.30       -8.22      8.22 o 
 -13   7   4       22.97       13.63      7.34 o 
 -12   7   4       26.35       29.36     10.29 o 
 -11   7   4       13.12       19.43      8.08 o 
 -10   7   4        0.55       -1.75      5.64 o 
  -9   7   4       74.98       87.65     10.61 o 
  -8   7   4        0.07       -0.59      2.91 o 
  -7   7   4        0.64       -3.98      3.98 o 
  -6   7   4      277.87      271.11     12.46 o 
  -5   7   4       27.90       29.85      4.62 o 
  -4   7   4      158.51      159.69      7.37 o 
  -3   7   4      142.45      136.62     10.50 o 
  -2   7   4      461.28      429.96     11.60 o 
  -1   7   4      350.91      357.74     13.93 o 
   0   7   4      264.12      280.81     12.40 o 
   1   7   4      208.89      204.18     10.39 o 
   2   7   4       11.38       11.81      3.52 o 
   3   7   4        5.11        5.87      2.90 o 
   4   7   4      337.17      355.96     13.77 o 
   5   7   4      184.56      193.59     10.22 o 
   6   7   4      163.73      171.85      9.79 o 
   7   7   4        1.96        0.60      3.18 o 
   8   7   4        7.47        7.28      2.62 o 
   9   7   4        5.86      -10.27     10.27 o 
  10   7   4       13.02       19.82      8.09 o 
  11   7   4       12.75        5.10      7.17 o 
  12   7   4      124.07      152.57     22.12 o 
  13   7   4        5.50       23.24     11.18 o 
  14   7   4        0.26        4.60      7.94 o 
  15   7   4        4.31        3.58      7.17 o 
 -17   8   4        1.18        6.05      9.73 o 
 -16   8   4       11.58       14.58      9.96 o 
 -15   8   4       10.57        6.00      6.19 o 
 -14   8   4       26.05       26.51     11.45 o 
 -13   8   4        5.31       13.25      8.50 o 
 -12   8   4       16.33       13.55      7.71 o 
 -11   8   4       85.26       87.84     15.99 o 
 -10   8   4       15.39       16.78      8.00 o 
  -9   8   4       56.68       78.38     10.74 o 
  -8   8   4        4.74        6.54      6.38 o 
  -7   8   4       17.76       12.34      4.28 o 
  -6   8   4       13.57        8.28      3.18 o 
  -5   8   4      531.49      507.18     13.48 o 
  -4   8   4        3.18        8.35      3.20 o 
  -3   8   4       27.81       26.62      4.37 o 
  -2   8   4      105.88       98.33      6.58 o 
  -1   8   4      107.42       98.44     11.73 o 
   0   8   4      120.87      115.85      7.38 o 
   1   8   4       42.34       33.52      4.95 o 
   2   8   4      254.50      239.86     11.84 o 
   3   8   4      218.02      196.43     10.71 o 
   4   8   4      115.00      117.27     10.42 o 
   5   8   4      121.13      127.37      9.75 o 
   6   8   4       43.49       57.76      8.87 o 
   7   8   4        2.65       -4.46      5.16 o 
   8   8   4        0.26       -1.20      5.99 o 
   9   8   4       73.47       74.30      9.95 o 
  10   8   4       15.46       12.84      5.54 o 
  11   8   4      116.29      127.83     13.62 o 
  12   8   4       32.34       23.02     10.05 o 
  13   8   4        4.76       15.25      6.90 o 
  14   8   4        0.00        0.21      9.26 o 
 -15   9   4        2.39        8.15      7.00 o 
 -14   9   4       30.99       40.96     13.85 o 
 -13   9   4        2.17        0.13      6.80 o 
 -12   9   4       35.62       59.21     14.58 o 
 -11   9   4        8.82       12.00      7.73 o 
 -10   9   4       61.37       51.11     12.82 o 
  -9   9   4       28.36       44.17      8.40 o 
  -8   9   4       65.24       70.65     10.01 o 
  -7   9   4       30.39       34.95     16.37 o 
  -6   9   4       31.73       31.57      7.59 o 
  -5   9   4       34.70       35.20      7.99 o 
  -4   9   4      281.07      283.10     12.97 o 
  -3   9   4      176.00      193.01     10.78 o 
  -2   9   4       39.83       27.46      3.83 o 
  -1   9   4       83.80       68.32      9.05 o 
   0   9   4       25.56       24.09      6.20 o 
   1   9   4       38.96       32.43      8.51 o 
   2   9   4      184.54      180.89     10.73 o 
   3   9   4        4.11        8.28      3.39 o 
   4   9   4      208.16      216.41     15.97 o 
   5   9   4       40.85       52.45      8.69 o 
   6   9   4        4.44        6.93      4.47 o 
   7   9   4        3.91        1.18      4.59 o 
   8   9   4        3.38        3.21      6.46 o 
   9   9   4        0.48        5.23      5.84 o 
  10   9   4       38.12       52.46      9.46 o 
  11   9   4        0.05        0.04     11.23 o 
  12   9   4       50.93       40.02      9.25 o 
 -13  10   4       26.00       40.20     12.26 o 
 -12  10   4       13.68        8.31      8.97 o 
 -11  10   4        6.26        5.88      7.12 o 
 -10  10   4       18.33       16.08      7.22 o 
  -9  10   4       13.43       24.96      8.97 o 
  -8  10   4       10.93       12.61      6.39 o 
  -7  10   4        1.56        2.12      4.57 o 
  -6  10   4       41.99       42.77      8.66 o 
  -5  10   4        0.01        2.02      5.11 o 
  -4  10   4      122.54      105.36     21.50 o 
  -3  10   4        0.94       -5.12      5.12 o 
  -2  10   4       34.71       38.18     15.89 o 
  -1  10   4        0.61       -0.78      4.35 o 
   0  10   4       20.73       10.70      3.91 o 
   1  10   4       29.72       30.86      6.81 o 
   2  10   4        5.64       -3.71      4.27 o 
   3  10   4       31.75       16.67      7.01 o 
   4  10   4       13.93       15.77      8.84 o 
   5  10   4       60.05       43.72      8.36 o 
   6  10   4       18.73       27.58      7.21 o 
   7  10   4        0.07        1.67      5.01 o 
   8  10   4        1.14       -2.56      5.77 o 
   9  10   4        1.39        1.43      5.00 o 
  -9  11   4        0.03        2.35      5.62 o 
  -8  11   4        6.02       12.72      9.13 o 
  -7  11   4       18.20       29.39     12.86 o 
  -6  11   4        0.00       -2.43      9.87 o 
  -5  11   4       41.98       38.80     12.27 o 
  -4  11   4       30.20       52.83     15.20 o 
  -3  11   4        1.43        1.76      7.35 o 
  -2  11   4        0.04        2.24      9.06 o 
  -1  11   4        0.42      -10.60     12.29 o 
   0  11   4        5.99       -8.43     13.24 o 
   1  11   4       12.23        7.17      8.69 o 
   2  11   4       14.17        4.83      9.17 o 
   3  11   4        7.28       -7.72     11.03 o 
   4  11   4        0.42        0.62      5.29 o 
   5  11   4       51.46       54.76     13.66 o 
   6  11   4       60.76       58.85     14.40 o 
 -22   1   5       29.88       38.05      8.00 o 
 -21   1   5        2.01       -0.98      4.12 o 
 -20   1   5        5.05        2.83      4.38 o 
 -19   1   5       13.85       18.29      7.02 o 
 -18   1   5        1.82       11.25      5.05 o 
 -17   1   5        4.29        2.96      4.30 o 
 -16   1   5      616.88      572.32     23.81 o 
 -15   1   5      277.53      298.70     16.98 o 
 -14   1   5       17.85       18.65      4.12 o 
 -13   1   5       58.06       58.17      7.15 o 
 -12   1   5      131.45      128.76      9.90 o 
 -11   1   5      177.71      168.81      7.80 o 
 -10   1   5       44.61       43.96      3.95 o 
  -9   1   5      464.27      467.87     10.39 o 
  -8   1   5     1045.90     1145.89     13.31 o 
  -7   1   5      323.03      310.37      8.00 o 
  -6   1   5      327.84      354.81      8.93 o 
  -5   1   5       46.02       44.59      4.64 o 
  -4   1   5      193.48      197.37      4.98 o 
  -3   1   5      363.66      355.73     13.89 o 
  -2   1   5       43.47       40.06      5.05 o 
  -1   1   5     1026.85     1024.08     23.76 o 
   0   1   5      323.93      383.70     14.97 o 
   1   1   5      920.20     1065.48     24.98 o 
   2   1   5      165.65      171.13     10.38 o 
   3   1   5      421.93      438.46     16.71 o 
   4   1   5     1656.39     1682.33     33.37 o 
   5   1   5      456.21      501.74     18.68 o 
   6   1   5      192.40      197.85     16.83 o 
   7   1   5       12.58        8.56      5.57 o 
   8   1   5      232.57      223.27     19.18 o 
   9   1   5      654.67      700.89     24.76 o 
  10   1   5       44.85       47.83      7.27 o 
  11   1   5      370.92      338.19     27.02 o 
  12   1   5       38.27       50.11      7.62 o 
  13   1   5      234.24      246.68     16.29 o 
  14   1   5       19.98       18.63      6.49 o 
  15   1   5       50.27       48.27      8.50 o 
  16   1   5       50.48       47.92      8.54 o 
  17   1   5        8.04        9.12      5.21 o 
  18   1   5       14.06       15.44      5.57 o 
 -22   2   5       29.62       31.22     11.52 o 
 -21   2   5       18.35       16.69      6.52 o 
 -20   2   5       15.90       18.13      6.02 o 
 -19   2   5        7.71       58.00     13.66 o 
 -18   2   5      500.23      527.27     39.14 o 
 -17   2   5       41.85       47.34      7.33 o 
 -16   2   5        5.86        5.75      3.40 o 
 -15   2   5        7.94        4.14      7.33 o 
 -14   2   5       31.85       40.35      6.17 o 
 -13   2   5      362.34      364.38     18.25 o 
 -12   2   5      418.20      447.10     17.67 o 
 -11   2   5      177.45      178.57     11.03 o 
 -10   2   5      104.82      119.88      5.78 o 
  -9   2   5      202.54      210.11      6.86 o 
  -8   2   5     1767.32     1768.10     20.43 o 
  -7   2   5     1629.28     1688.32     15.91 o 
  -6   2   5       20.95       20.86      2.84 o 
  -5   2   5       13.63       11.57      2.08 o 
  -4   2   5        1.18       -0.67      2.16 o 
  -3   2   5       30.75       34.01      5.12 o 
  -2   2   5        3.10        1.37      3.00 o 
  -1   2   5       20.37       17.09      4.32 o 
   0   2   5     1236.02     1239.33     26.85 o 
   1   2   5      224.34      247.72     12.41 o 
   2   2   5      338.18      332.79     14.68 o 
   3   2   5       98.26      135.96      9.58 o 
   4   2   5        9.98       10.43      3.98 o 
   5   2   5        6.14        8.62      3.69 o 
   6   2   5      287.79      279.63     14.81 o 
   7   2   5       85.56       77.14     10.88 o 
   8   2   5      456.24      411.89     20.72 o 
   9   2   5      590.03      598.78     27.05 o 
  10   2   5      211.64      202.34     11.13 o 
  11   2   5       61.97       61.66     13.84 o 
  12   2   5      216.52      247.65     26.94 o 
  13   2   5       87.40       79.82      9.50 o 
  14   2   5        1.22       -4.70      4.70 o 
  15   2   5       93.57       92.97     13.52 o 
  16   2   5        8.32        7.96      4.45 o 
  17   2   5        1.18        7.23      7.10 o 
  18   2   5        4.84        4.75      6.82 o 
 -22   3   5        2.00       12.93      8.98 o 
 -21   3   5       28.30       34.43     11.50 o 
 -20   3   5        1.89        5.79      8.65 o 
 -19   3   5      200.26      213.18     24.67 o 
 -18   3   5       90.28      100.21     17.26 o 
 -17   3   5      276.06      298.57     28.04 o 
 -16   3   5        0.05       -1.70      3.28 o 
 -15   3   5      206.63      183.01     11.77 o 
 -14   3   5      188.50      193.65     11.92 o 
 -13   3   5      455.05      467.68     17.87 o 
 -12   3   5       27.93       22.78      4.50 o 
 -11   3   5      108.98      105.80      8.36 o 
 -10   3   5      137.25      144.91      9.79 o 
  -9   3   5       37.11       49.44      3.20 o 
  -8   3   5       25.51       28.21      3.92 o 
  -7   3   5       14.93       21.73      3.27 o 
  -6   3   5      259.86      268.95      8.91 o 
  -5   3   5      188.98      201.55      7.63 o 
  -4   3   5      973.63      986.08     16.59 o 
  -3   3   5       94.34       75.97      5.75 o 
  -2   3   5       19.21       14.00      1.66 o 
  -1   3   5      164.22      140.53      5.73 o 
   0   3   5     1225.87     1230.50     27.21 o 
   1   3   5        2.62        2.61      3.17 o 
   2   3   5      188.80      184.88     11.29 o 
   3   3   5       11.73        6.83      5.00 o 
   4   3   5      191.59      221.59     12.59 o 
   5   3   5      178.44      193.86     16.13 o 
   6   3   5      341.53      344.77     16.33 o 
   7   3   5       10.27        6.92      3.68 o 
   8   3   5      361.63      387.00     18.31 o 
   9   3   5     1916.24     1846.32     40.46 o 
  10   3   5      269.18      269.73     16.03 o 
  11   3   5        2.88        3.88      3.31 o 
  12   3   5        0.12        1.52      3.36 o 
  13   3   5        0.18       -4.22      4.31 o 
  14   3   5       29.80       23.76      5.98 o 
  15   3   5        7.81        2.86      7.36 o 
  16   3   5       49.89       99.03     18.49 o 
  17   3   5        0.85       10.46      8.37 o 
  18   3   5        0.27       -2.83      6.50 o 
 -21   4   5        0.21       -4.04      8.07 o 
 -20   4   5       29.10       40.16     13.12 o 
 -19   4   5       27.70       37.51     11.71 o 
 -18   4   5       19.42       31.20     11.06 o 
 -17   4   5      137.65      150.23     21.07 o 
 -16   4   5       58.07       68.56     14.20 o 
 -15   4   5        0.35       -0.41      6.35 o 
 -14   4   5       99.69       89.04      7.70 o 
 -13   4   5       71.53       59.05      7.47 o 
 -12   4   5      663.74      680.73     20.28 o 
 -11   4   5      273.36      279.25     12.90 o 
 -10   4   5       16.52       19.31      6.72 o 
  -9   4   5       27.85       28.33      4.40 o 
  -8   4   5      127.76      132.78      7.64 o 
  -7   4   5       79.75       78.86      5.95 o 
  -6   4   5      399.11      380.60     10.99 o 
  -5   4   5      386.53      382.13     11.01 o 
  -4   4   5        5.88        2.27      2.26 o 
  -3   4   5     1041.58     1151.36     21.92 o 
  -2   4   5      237.27      265.17     10.81 o 
  -1   4   5      780.69      763.06     12.85 o 
   0   4   5       24.71       18.78      2.74 o 
   1   4   5      159.01      163.07      7.58 o 
   2   4   5      486.47      472.37     24.55 o 
   3   4   5       90.35       80.29     10.61 o 
   4   4   5        1.08       -0.79      3.54 o 
   5   4   5       53.71       58.17      7.08 o 
   6   4   5       78.27       83.25     17.61 o 
   7   4   5       67.01       48.81      6.55 o 
   8   4   5      692.60      669.88     24.05 o 
   9   4   5      271.93      291.87     17.78 o 
  10   4   5       80.22       91.76      9.79 o 
  11   4   5        0.00       -1.95      3.06 o 
  12   4   5      128.75      132.58     11.82 o 
  13   4   5       43.10       41.50     11.96 o 
  14   4   5       37.88       29.84     11.54 o 
  15   4   5       59.47       69.03     15.58 o 
  16   4   5       24.67        6.41      8.33 o 
  17   4   5      119.13      138.07     21.81 o 
 -20   5   5      234.59      242.63     28.76 o 
 -19   5   5       11.01       -0.08      7.89 o 
 -18   5   5       50.45       66.30     14.85 o 
 -17   5   5       55.14       44.95     12.49 o 
 -16   5   5       61.44       43.98     11.85 o 
 -15   5   5        0.18       -4.38      8.66 o 
 -14   5   5        9.46        2.15      6.52 o 
 -13   5   5      251.99      199.27     22.11 o 
 -12   5   5       20.47       19.30      7.72 o 
 -11   5   5      240.38      234.72     11.42 o 
 -10   5   5      103.28       95.29      7.44 o 
  -9   5   5      133.21      130.43     10.69 o 
  -8   5   5      773.54      759.70     11.54 o 
  -7   5   5      381.02      350.33      8.21 o 
  -6   5   5      256.10      258.59     10.69 o 
  -5   5   5       55.20       50.24      4.23 o 
  -4   5   5        9.49        9.99      2.85 o 
  -3   5   5       38.52       34.21      3.94 o 
  -2   5   5        0.13       -0.88      2.56 o 
  -1   5   5       25.50       25.88      8.15 o 
   0   5   5       35.00       27.31      5.34 o 
   1   5   5      974.42      954.18     18.91 o 
   2   5   5      587.31      560.57     27.33 o 
   3   5   5        0.02        0.81      3.22 o 
   4   5   5       68.92       76.58      8.17 o 
   5   5   5       46.95       46.75     10.04 o 
   6   5   5     1014.54      977.18     28.19 o 
   7   5   5      109.00       96.82      9.41 o 
   8   5   5       52.64       36.51      6.68 o 
   9   5   5      416.91      429.84     19.89 o 
  10   5   5       64.70       59.10     18.03 o 
  11   5   5        2.45       -1.56      4.09 o 
  12   5   5        0.06        0.40      6.69 o 
  13   5   5      181.82      203.42     24.96 o 
  14   5   5      247.14      290.01     30.33 o 
  15   5   5       27.49       37.55     13.16 o 
  16   5   5      312.85      402.67     36.93 o 
 -19   6   5       27.03       50.88     14.31 o 
 -18   6   5        0.52        3.09      8.35 o 
 -17   6   5      121.98      131.53     21.00 o 
 -16   6   5        1.10        6.35      7.25 o 
 -15   6   5      152.60      124.84     19.33 o 
 -14   6   5       33.11       39.55     10.47 o 
 -13   6   5       10.97       13.55      7.46 o 
 -12   6   5      219.47      198.48     22.27 o 
 -11   6   5        9.60        3.08      6.01 o 
 -10   6   5       33.64       36.44      9.28 o 
  -9   6   5       85.65       95.79      6.66 o 
  -8   6   5        6.45        1.59      2.57 o 
  -7   6   5        0.57        4.82      3.73 o 
  -6   6   5      186.48      184.58     13.11 o 
  -5   6   5     3094.62     2965.47     60.90 o 
  -4   6   5      347.85      384.98     15.07 o 
  -3   6   5      321.66      310.40     13.33 o 
  -2   6   5      206.72      196.52     13.16 o 
  -1   6   5       38.45       32.03      5.58 o 
   0   6   5      857.00      804.85     25.47 o 
   1   6   5      374.11      400.49     14.85 o 
   2   6   5      104.43       97.99      7.51 o 
   3   6   5      220.03      229.66     11.45 o 
   4   6   5       89.24       81.77      7.12 o 
   5   6   5      225.44      253.29     19.73 o 
   6   6   5        0.20       -0.50      3.23 o 
   7   6   5       96.63      122.81     10.45 o 
   8   6   5        0.04        4.22      3.55 o 
   9   6   5       27.17       20.94      5.68 o 
  10   6   5      130.76      130.13     20.19 o 
  11   6   5        1.03        4.05      7.81 o 
  12   6   5      312.10      293.59     30.02 o 
  13   6   5      326.31      402.76     35.74 o 
  14   6   5        9.40        6.46      5.69 o 
  15   6   5        3.86        3.71      6.72 o 
 -18   7   5       89.42      101.28     19.88 o 
 -17   7   5        7.72        7.62      8.39 o 
 -16   7   5       89.42      110.65     19.80 o 
 -15   7   5       13.52       15.47      9.14 o 
 -14   7   5        4.29        0.32      5.70 o 
 -13   7   5        4.86       14.68      9.06 o 
 -12   7   5       31.05       24.10      9.72 o 
 -11   7   5       25.23       34.47     11.24 o 
 -10   7   5        8.70       30.02      7.74 o 
  -9   7   5        1.29        5.61      7.05 o 
  -8   7   5        0.33        8.29      8.42 o 
  -7   7   5       38.63       42.03      7.65 o 
  -6   7   5        7.07       10.18      5.52 o 
  -5   7   5       21.90       17.16     11.66 o 
  -4   7   5      500.03      547.61     22.91 o 
  -3   7   5     2654.78     2631.25     37.14 o 
  -2   7   5       27.61       25.56      4.81 o 
  -1   7   5      742.89      764.75     21.16 o 
   0   7   5      115.70      115.03      9.38 o 
   1   7   5       39.80       50.40      5.78 o 
   2   7   5      235.96      244.65     12.16 o 
   3   7   5        3.54        1.73      3.33 o 
   4   7   5      100.87       89.36      7.66 o 
   5   7   5      101.65      104.65      8.35 o 
   6   7   5       63.19       61.73      6.44 o 
   7   7   5        2.48        2.77      3.13 o 
   8   7   5        9.10        4.91      3.66 o 
   9   7   5      191.32      219.44     24.65 o 
  10   7   5       42.60       23.54      9.53 o 
  11   7   5       55.19       78.57     16.19 o 
  12   7   5       53.79       43.82     13.81 o 
  13   7   5        6.92        4.84      6.54 o 
  14   7   5        8.34       23.51     11.39 o 
 -16   8   5       64.32       58.16     15.49 o 
 -15   8   5       12.17       13.77      9.51 o 
 -14   8   5       86.72      128.44     20.74 o 
 -13   8   5        5.17        4.03      5.59 o 
 -12   8   5        8.00        7.07      5.88 o 
 -11   8   5       23.72       20.11      9.36 o 
 -10   8   5        6.57       14.81     21.01 o 
  -9   8   5        0.43        2.97     12.58 o 
  -8   8   5       91.43       89.30     10.86 o 
  -7   8   5       48.72       64.67      9.60 o 
  -6   8   5      105.15      102.27      8.16 o 
  -5   8   5       73.66       66.83      6.78 o 
  -4   8   5      849.29      857.55     23.01 o 
  -3   8   5       12.80       15.57      4.48 o 
  -2   8   5      263.65      263.29     13.03 o 
  -1   8   5       19.25       18.97      3.77 o 
   0   8   5      108.83      112.59      8.72 o 
   1   8   5      255.96      246.00     12.76 o 
   2   8   5        0.96        3.14      3.29 o 
   3   8   5       93.54       76.28      7.48 o 
   4   8   5       27.43       26.50      5.02 o 
   5   8   5       32.36       51.49      6.39 o 
   6   8   5        0.09       -2.19      4.51 o 
   7   8   5        0.04       -0.92     11.13 o 
   8   8   5       61.59       61.67      9.65 o 
   9   8   5        8.67        7.76      6.07 o 
  10   8   5       16.65       18.28      6.63 o 
  11   8   5       39.20       39.85      8.14 o 
  12   8   5      376.68      432.33     25.38 o 
 -14   9   5        0.62        0.43      6.53 o 
 -13   9   5        0.76       -0.82      6.58 o 
 -12   9   5       16.36       28.23     11.28 o 
 -11   9   5      245.40      262.62     27.79 o 
 -10   9   5       86.57       97.57     12.33 o 
  -9   9   5       31.11       29.39      7.32 o 
  -8   9   5      127.43      147.04     14.27 o 
  -7   9   5       15.32       19.87      6.73 o 
  -6   9   5        6.98       15.05      5.81 o 
  -5   9   5       20.48       26.14      8.24 o 
  -4   9   5       45.14       31.84      7.52 o 
  -3   9   5       31.57       27.59      5.05 o 
  -2   9   5       88.52       84.40      7.70 o 
  -1   9   5       80.39       89.73      8.12 o 
   0   9   5       36.24       29.96      4.46 o 
   1   9   5       23.41       20.91      4.72 o 
   2   9   5       17.92       22.46      5.09 o 
   3   9   5       23.62       20.28      4.51 o 
   4   9   5      219.46      227.98     42.53 o 
   5   9   5       13.59       15.30      5.72 o 
   6   9   5       76.13      101.99     12.17 o 
   7   9   5       46.52       45.90      8.81 o 
   8   9   5        5.72        3.33      5.41 o 
   9   9   5       38.02       28.69      7.70 o 
  10   9   5       15.83       12.81      6.59 o 
 -11  10   5       60.04       54.79     14.32 o 
 -10  10   5        1.95        8.32      7.65 o 
  -9  10   5       42.83       55.69     22.29 o 
  -8  10   5        2.48        9.51      5.75 o 
  -7  10   5       26.16       35.27     10.54 o 
  -6  10   5        8.07        6.56      5.65 o 
  -5  10   5        5.82        4.94      4.35 o 
  -4  10   5        0.18        5.35      4.73 o 
  -3  10   5       21.26       14.10      5.57 o 
  -2  10   5       22.21       24.72      6.75 o 
  -1  10   5       14.98       11.07      5.37 o 
   0  10   5        0.08        0.92      3.07 o 
   1  10   5        1.11       -6.03      6.03 o 
   2  10   5        1.90       -1.32      5.03 o 
   3  10   5      114.01      130.98     13.67 o 
   4  10   5        0.44       -0.05      5.66 o 
   5  10   5       91.55      115.67     13.23 o 
   6  10   5       70.70       66.28     10.38 o 
   7  10   5        9.36        7.43      4.52 o 
  -7  11   5        4.83        7.94      8.33 o 
  -6  11   5        8.63       31.16     12.13 o 
  -5  11   5        0.94        5.24      5.60 o 
  -4  11   5        1.20        4.34      6.21 o 
  -3  11   5        2.08        1.18      5.57 o 
  -2  11   5       27.68       36.99     12.82 o 
  -1  11   5       64.25       38.55     13.77 o 
   0  11   5       47.47       32.90     11.34 o 
   1  11   5        0.57      -11.19     11.19 o 
   2  11   5        0.07      -11.28     11.28 o 
   3  11   5        6.33      -10.58     11.85 o 
 -22   0   6       22.96       13.00      8.37 o 
 -21   0   6       43.93       52.52     12.90 o 
 -20   0   6       62.57       57.08     12.64 o 
 -19   0   6       15.62       13.32      7.80 o 
 -18   0   6      308.07      310.30     27.30 o 
 -17   0   6       73.39       74.94     13.56 o 
 -16   0   6      283.86      278.78     16.81 o 
 -15   0   6     2489.33     2462.19     65.25 o 
 -14   0   6      751.99      728.96     35.09 o 
 -13   0   6      129.06      126.64     14.54 o 
 -12   0   6      594.05      604.45     30.60 o 
 -11   0   6       31.82       38.75      8.39 o 
 -10   0   6       38.43       37.97      8.36 o 
  -9   0   6      751.52      693.84     88.19 o 
  -8   0   6     1096.58     1105.55     23.72 o 
  -7   0   6     4141.99     4178.94     46.14 o 
  -6   0   6      602.59      681.39     20.31 o 
  -5   0   6      172.32      139.75      7.29 o 
  -4   0   6      321.64      317.90     10.86 o 
  -3   0   6     1146.97     1076.27     37.45 o 
  -2   0   6       77.42       58.43      9.80 o 
  -1   0   6     2022.46     2176.26     54.13 o 
   0   0   6      288.53      287.63     20.21 o 
   1   0   6       54.85       60.81     10.00 o 
   2   0   6     1386.00     1312.99     43.45 o 
   3   0   6      870.70      884.69     36.52 o 
   4   0   6       14.86       15.89      6.72 o 
   5   0   6      110.43       92.67     13.17 o 
   6   0   6       92.83       99.48     14.24 o 
   7   0   6     1004.72      994.56     42.42 o 
   8   0   6      102.45       94.42     14.50 o 
   9   0   6     1046.28     1005.53     44.97 o 
  10   0   6       30.11       24.49      8.64 o 
  11   0   6       84.08       91.42     14.63 o 
  12   0   6       64.54       68.25     13.12 o 
  13   0   6       14.36        9.03      7.60 o 
  14   0   6      156.42      169.34     21.12 o 
  15   0   6      234.70      218.13     24.11 o 
  16   0   6        3.96       12.48      8.67 o 
  17   0   6        0.21        2.24      6.17 o 
 -22   1   6        4.95        6.27      7.70 o 
 -21   1   6       54.61       65.05     14.52 o 
 -20   1   6       64.13       55.78      8.56 o 
 -19   1   6      169.83      187.50     14.55 o 
 -18   1   6       13.27       12.13      4.54 o 
 -17   1   6       48.74       48.09     11.35 o 
 -16   1   6       87.27       76.74      8.93 o 
 -15   1   6       52.39       57.19      7.87 o 
 -14   1   6      555.11      567.84     22.40 o 
 -13   1   6      390.54      386.89     14.89 o 
 -12   1   6       10.41        6.11      3.06 o 
 -11   1   6       79.27       81.33      5.35 o 
 -10   1   6       92.24       90.52      9.58 o 
  -9   1   6      390.03      360.70     10.81 o 
  -8   1   6      162.45      164.41      6.49 o 
  -7   1   6       47.18       41.90      3.14 o 
  -6   1   6      239.35      239.26      7.94 o 
  -5   1   6       13.49        8.96      3.41 o 
  -4   1   6       30.62       20.62      2.43 o 
  -3   1   6      279.28      259.44     13.23 o 
  -2   1   6      808.29      824.17     23.43 o 
  -1   1   6      707.33      703.53     21.95 o 
   0   1   6      256.89      322.06     15.17 o 
   1   1   6      727.89      686.79     22.12 o 
   2   1   6      243.99      240.18     13.63 o 
   3   1   6      159.71      164.33     14.94 o 
   4   1   6      637.66      650.05     22.80 o 
   5   1   6      163.78      170.98     13.84 o 
   6   1   6      498.58      482.61     20.54 o 
   7   1   6      578.54      589.79     23.14 o 
   8   1   6     1391.92     1438.29     52.14 o 
   9   1   6        4.00        7.16      8.13 o 
  10   1   6        3.72        1.25      4.23 o 
  11   1   6        3.62        7.60      5.30 o 
  12   1   6       15.58       17.62      5.57 o 
  13   1   6       91.57       89.23     10.78 o 
  14   1   6       64.90       59.77      9.24 o 
  15   1   6      191.13      181.08     15.72 o 
  16   1   6      289.95      310.23     20.59 o 
  17   1   6        4.04       -1.63      4.43 o 
 -22   2   6      110.24      107.16     18.99 o 
 -21   2   6       16.28       10.87      8.84 o 
 -20   2   6      257.42      303.09     30.00 o 
 -19   2   6        0.60        6.83      7.55 o 
 -18   2   6      167.40      143.94     12.32 o 
 -17   2   6        0.58        6.41      5.30 o 
 -16   2   6       72.78       82.72     13.36 o 
 -15   2   6      204.00      220.85     14.19 o 
 -14   2   6      358.23      370.20     21.26 o 
 -13   2   6       43.14       44.32      8.29 o 
 -12   2   6      222.54      217.39     13.26 o 
 -11   2   6        0.31       -1.15      2.95 o 
 -10   2   6      446.02      427.18     17.60 o 
  -9   2   6       70.48       59.12      4.09 o 
  -8   2   6      678.51      703.51     11.47 o 
  -7   2   6     1494.07     1466.70     20.90 o 
  -6   2   6       44.45       38.04      4.43 o 
  -5   2   6        1.10       -2.26      2.26 o 
  -4   2   6       35.58       36.29      4.02 o 
  -3   2   6        7.34        3.32      3.24 o 
  -2   2   6       15.92       10.39      3.51 o 
  -1   2   6      443.32      444.73     20.32 o 
   0   2   6      241.27      249.68     18.13 o 
   1   2   6      786.00      788.04     23.97 o 
   2   2   6     2032.75     1973.65     38.60 o 
   3   2   6      424.59      443.78     18.73 o 
   4   2   6       87.61       75.83      8.44 o 
   5   2   6      623.74      614.50     22.88 o 
   6   2   6       81.95       97.41      9.85 o 
   7   2   6        5.29        7.53      4.63 o 
   8   2   6      370.21      393.79     19.81 o 
   9   2   6      525.30      551.13     25.37 o 
  10   2   6      606.57      603.51     25.40 o 
  11   2   6       77.49       74.39     10.51 o 
  12   2   6      170.38      197.59     15.18 o 
  13   2   6        0.01       -1.33      4.76 o 
  14   2   6       85.61       92.07     11.05 o 
  15   2   6      140.85      144.58     14.03 o 
  16   2   6        9.11       11.68      5.40 o 
  17   2   6       83.61       75.44     16.46 o 
 -21   3   6       82.51      116.85     20.42 o 
 -20   3   6      133.06      173.32     23.90 o 
 -19   3   6        0.29        4.31      7.26 o 
 -18   3   6      167.56      194.52     23.75 o 
 -17   3   6       70.45       87.72     16.37 o 
 -16   3   6      130.97      163.28     14.24 o 
 -15   3   6      183.03      196.96     13.09 o 
 -14   3   6       11.90        8.17      3.63 o 
 -13   3   6      107.76       96.22      8.98 o 
 -12   3   6       14.20       14.35      5.93 o 
 -11   3   6       74.88       80.09      7.94 o 
 -10   3   6       19.34       18.07      4.09 o 
  -9   3   6      498.63      532.23     15.53 o 
  -8   3   6       68.91       67.61      5.35 o 
  -7   3   6        9.86        8.98      2.80 o 
  -6   3   6      809.34      806.54     16.17 o 
  -5   3   6      253.24      250.50     11.03 o 
  -4   3   6      302.29      282.12      9.71 o 
  -3   3   6       17.46       16.40      3.39 o 
  -2   3   6      733.37      698.67     33.78 o 
  -1   3   6     2014.68     2046.68     38.09 o 
   0   3   6       74.72       67.25      7.64 o 
   1   3   6       98.31       92.94      8.78 o 
   2   3   6       29.63       23.71      5.16 o 
   3   3   6      136.31      121.49     10.26 o 
   4   3   6      120.00      124.31     10.69 o 
   5   3   6        6.63        0.73      7.74 o 
   6   3   6      874.82      883.93     37.79 o 
   7   3   6      176.14      171.92     13.06 o 
   8   3   6      364.82      357.89     18.94 o 
   9   3   6      286.25      282.84     17.37 o 
  10   3   6       59.42       46.71      7.80 o 
  11   3   6      303.59      326.93     15.20 o 
  12   3   6        8.02        2.72      5.22 o 
  13   3   6        0.09        1.34      4.09 o 
  14   3   6       29.07       36.25      7.55 o 
  15   3   6       42.05       25.00     10.62 o 
  16   3   6      217.73      232.81     27.80 o 
 -21   4   6        2.49        2.21      6.22 o 
 -20   4   6       11.17       25.56     11.90 o 
 -19   4   6       49.27       22.07     10.83 o 
 -18   4   6        1.48        0.09      6.84 o 
 -17   4   6      265.73      281.04     28.73 o 
 -16   4   6       42.80       61.87     15.48 o 
 -15   4   6      241.70      269.04     26.75 o 
 -14   4   6      269.73      247.82     13.82 o 
 -13   4   6       34.46       29.67      5.29 o 
 -12   4   6       94.59      102.12      9.01 o 
 -11   4   6       13.30       10.86      3.62 o 
 -10   4   6       34.64       38.16      5.81 o 
  -9   4   6        1.98        3.83      3.00 o 
  -8   4   6        4.73        5.31      4.55 o 
  -7   4   6        0.69        3.43      2.40 o 
  -6   4   6      104.26       94.61      6.13 o 
  -5   4   6     1075.98     1017.42     30.99 o 
  -4   4   6      416.70      405.12     12.18 o 
  -3   4   6      147.44      136.98      8.58 o 
  -2   4   6      233.43      244.73     11.27 o 
  -1   4   6        8.87        4.33      1.76 o 
   0   4   6       80.33       69.53      5.08 o 
   1   4   6       70.45       61.13      5.17 o 
   2   4   6       10.27        7.48      3.82 o 
   3   4   6       28.12       26.01      8.00 o 
   4   4   6        2.60       11.14      6.54 o 
   5   4   6      450.19      463.79     27.45 o 
   6   4   6       29.11       18.39      4.97 o 
   7   4   6       39.96       57.91      8.34 o 
   8   4   6       70.25       48.64     10.11 o 
   9   4   6      421.52      447.96     21.61 o 
  10   4   6      654.35      683.19     27.23 o 
  11   4   6      222.01      202.02     11.96 o 
  12   4   6       43.76       51.48      6.56 o 
  13   4   6      255.20      287.73     30.01 o 
  14   4   6       12.09       35.68     11.78 o 
  15   4   6       31.43       39.81     12.51 o 
  16   4   6        7.30       27.16     11.67 o 
 -20   5   6       10.61       22.43      9.40 o 
 -19   5   6       31.46       49.31     14.36 o 
 -18   5   6      134.89      107.63     19.94 o 
 -17   5   6        9.47       26.15     10.97 o 
 -16   5   6      171.17      168.15     23.06 o 
 -15   5   6       10.55       10.85      7.96 o 
 -14   5   6        3.12        3.89      6.42 o 
 -13   5   6        7.96       -0.81      7.71 o 
 -12   5   6       55.09       53.24     12.55 o 
 -11   5   6       37.78       37.82      5.51 o 
 -10   5   6      154.50      152.93     11.05 o 
  -9   5   6       26.29       22.36      3.99 o 
  -8   5   6       17.26       17.49      4.24 o 
  -7   5   6       78.53       90.06      7.13 o 
  -6   5   6      307.07      292.05     10.88 o 
  -5   5   6       63.84       69.61      5.65 o 
  -4   5   6      212.18      200.10      9.16 o 
  -3   5   6      412.25      408.17     12.81 o 
  -2   5   6      263.96      241.86     11.62 o 
  -1   5   6      501.02      481.86     16.55 o 
   0   5   6      191.02      183.04     10.36 o 
   1   5   6        5.36       -0.88      4.95 o 
   2   5   6       15.44       16.35      6.99 o 
   3   5   6      130.43      142.15     15.50 o 
   4   5   6      117.85      142.90     11.72 o 
   5   5   6      113.61      127.81     11.28 o 
   6   5   6        3.20        3.78      3.91 o 
   7   5   6       61.88       51.24     12.06 o 
   8   5   6        7.05        2.54      8.13 o 
   9   5   6       14.04       22.25      6.20 o 
  10   5   6      159.61      142.92     12.95 o 
  11   5   6      358.09      360.84     20.40 o 
  12   5   6       19.92       28.42     11.06 o 
  13   5   6       35.09       36.82     12.63 o 
  14   5   6        8.55       11.50      9.37 o 
  15   5   6       63.27       61.97     16.36 o 
 -19   6   6       12.44       10.00      8.22 o 
 -18   6   6       53.90       48.74     14.42 o 
 -17   6   6        6.91       -7.71      9.04 o 
 -16   6   6        4.23       -5.13      6.28 o 
 -15   6   6        2.46        1.03      6.87 o 
 -14   6   6        2.46        1.31      5.23 o 
 -13   6   6        5.01        2.96      6.72 o 
 -12   6   6        0.30       -3.05      6.16 o 
 -11   6   6       18.43       23.56      9.46 o 
 -10   6   6      198.14      197.57     15.63 o 
  -9   6   6       93.68      103.71      8.67 o 
  -8   6   6       62.12       63.62      6.43 o 
  -7   6   6       20.51       17.28      4.71 o 
  -6   6   6      551.04      545.66     17.46 o 
  -5   6   6      217.23      216.12      9.91 o 
  -4   6   6      719.91      674.71     23.29 o 
  -3   6   6       36.70       28.00      4.57 o 
  -2   6   6      432.39      431.08     25.82 o 
  -1   6   6      126.17      121.07     10.94 o 
   0   6   6        6.19       -3.03      5.31 o 
   1   6   6       48.16       36.75      6.44 o 
   2   6   6        9.84        9.84      3.38 o 
   3   6   6        1.11        0.67      3.11 o 
   4   6   6      268.85      254.43     15.91 o 
   5   6   6      109.26      134.95     11.74 o 
   6   6   6       16.88       26.09      6.35 o 
   7   6   6       20.30       20.53      5.62 o 
   8   6   6        1.88       -5.00      5.00 o 
   9   6   6       70.16       70.51      9.21 o 
  10   6   6      101.82       99.25     11.08 o 
  11   6   6       10.43       13.47      7.58 o 
  12   6   6      211.00      239.30     27.94 o 
  13   6   6       42.18       62.18     15.63 o 
  14   6   6        4.41       10.68     11.02 o 
 -17   7   6        8.86       10.78      9.39 o 
 -16   7   6        1.77       -0.92      8.91 o 
 -15   7   6       36.00       34.58     12.38 o 
 -14   7   6       16.87       18.53      8.90 o 
 -13   7   6        1.75        1.99      7.25 o 
 -12   7   6       23.36       19.45      9.21 o 
 -11   7   6        4.64        2.39      6.25 o 
 -10   7   6       29.09       27.34      7.60 o 
  -9   7   6      159.81      164.32     14.36 o 
  -8   7   6      199.26      213.87     27.66 o 
  -7   7   6       38.15       35.48      6.26 o 
  -6   7   6       68.60       66.52      9.36 o 
  -5   7   6       55.78       47.45     11.19 o 
  -4   7   6      313.31      301.40     14.77 o 
  -3   7   6      179.34      181.34     11.56 o 
  -2   7   6        1.75        3.53      6.83 o 
  -1   7   6       38.57       33.85      5.93 o 
   0   7   6       51.96       53.66      6.49 o 
   1   7   6       52.92       51.55      6.32 o 
   2   7   6        0.35        0.25      3.04 o 
   3   7   6      191.02      194.84     11.80 o 
   4   7   6      232.86      244.06     13.28 o 
   5   7   6      116.72      130.45      9.99 o 
   6   7   6       75.55       66.25      7.40 o 
   7   7   6       15.36       12.99      4.78 o 
   8   7   6        1.71        1.58      6.70 o 
   9   7   6       22.42       23.87     10.62 o 
  10   7   6       49.44       53.24     13.78 o 
  11   7   6       20.16       23.22     10.75 o 
  12   7   6        4.68       37.22     15.00 o 
 -15   8   6        0.02      -10.81     10.81 o 
 -14   8   6        2.33        9.31      8.91 o 
 -13   8   6       35.94       27.60     11.29 o 
 -12   8   6       42.74       31.81     10.69 o 
 -11   8   6       39.19       34.53     11.38 o 
 -10   8   6       20.75       32.65      8.13 o 
  -9   8   6        7.60       10.61      6.44 o 
  -8   8   6       13.05       22.07      7.03 o 
  -7   8   6       29.49       22.55      7.17 o 
  -6   8   6        2.43       -0.14      5.57 o 
  -5   8   6       23.82       15.33      6.06 o 
  -4   8   6      127.97      116.37      9.27 o 
  -3   8   6      161.30      139.44     10.27 o 
  -2   8   6        3.92       10.17      3.82 o 
  -1   8   6       32.37       34.40      4.89 o 
   0   8   6       42.77       37.09      5.79 o 
   1   8   6       35.87       27.73      5.01 o 
   2   8   6       31.12       24.59      4.83 o 
   3   8   6       22.30       23.82      5.08 o 
   4   8   6       19.46       13.59      7.89 o 
   5   8   6       33.76       30.88      5.52 o 
   6   8   6       45.72       50.37     17.31 o 
   7   8   6        1.50        0.89      4.30 o 
   8   8   6        8.82        4.75      5.25 o 
   9   8   6        0.25        9.77      6.57 o 
  10   8   6        3.33        0.28      6.24 o 
 -13   9   6        8.37       18.31     10.59 o 
 -12   9   6      105.47      125.42     20.32 o 
 -11   9   6       14.13        8.51      9.43 o 
 -10   9   6       18.17       16.70     22.02 o 
  -9   9   6       18.29       40.81      9.30 o 
  -8   9   6       57.13       67.62     10.83 o 
  -7   9   6       87.78       66.73     10.38 o 
  -6   9   6       94.69      111.51     12.98 o 
  -5   9   6      109.98      105.26     12.21 o 
  -4   9   6       38.63       25.90     11.46 o 
  -3   9   6       80.77       49.24      6.78 o 
  -2   9   6       29.28       29.79      5.52 o 
  -1   9   6        3.59        7.82      3.09 o 
   0   9   6        4.65        7.62      3.36 o 
   1   9   6        0.01        0.52      3.75 o 
   2   9   6        0.51       -4.96      5.23 o 
   3   9   6        0.02        0.76      3.41 o 
   4   9   6       94.33       75.61     10.77 o 
   5   9   6      233.37      222.39     17.87 o 
   6   9   6        7.92       -0.10      4.75 o 
   7   9   6        9.34       10.04      5.57 o 
   8   9   6        0.04       -2.31      5.11 o 
 -10  10   6        5.79        5.40      5.19 o 
  -9  10   6       37.36       62.95     11.00 o 
  -8  10   6       19.68       22.27      6.54 o 
  -7  10   6        2.54       -0.82      5.89 o 
  -6  10   6       26.46       26.11      6.95 o 
  -5  10   6       11.07        6.71      5.75 o 
  -4  10   6       16.92        2.32      6.08 o 
  -3  10   6       93.14       92.40     11.88 o 
  -2  10   6        3.07        1.41      8.87 o 
  -1  10   6       23.57       19.27      6.22 o 
   0  10   6        1.10        0.03      3.50 o 
   1  10   6        0.30        1.69      3.84 o 
   2  10   6        1.34       -4.10      4.81 o 
   3  10   6        0.11       -5.07      5.61 o 
   4  10   6        0.41        2.14      6.21 o 
   5  10   6       14.48        6.93      5.78 o 
 -21   1   7        2.80        5.77     16.24 o 
 -20   1   7       12.85       11.47      5.76 o 
 -19   1   7        2.04       -2.24      3.96 o 
 -18   1   7       14.35        9.53      4.17 o 
 -17   1   7       19.66       27.87      5.94 o 
 -16   1   7       34.10       29.75      7.49 o 
 -15   1   7       64.44       71.09      9.02 o 
 -14   1   7      329.17      340.86     17.88 o 
 -13   1   7       57.98       50.18      7.30 o 
 -12   1   7       11.45       18.20      4.78 o 
 -11   1   7       38.51       35.08      6.35 o 
 -10   1   7        3.61        5.61      3.54 o 
  -9   1   7        0.02       -1.04      1.60 o 
  -8   1   7       22.59       24.55      3.59 o 
  -7   1   7       10.22       11.90      3.07 o 
  -6   1   7       80.05       76.25      4.97 o 
  -5   1   7      102.39       92.14      5.82 o 
  -4   1   7        7.30        4.68      2.19 o 
  -3   1   7       50.46       49.13      6.88 o 
  -2   1   7       20.68       18.00      4.83 o 
  -1   1   7       63.63       69.25      8.06 o 
   0   1   7        1.60       -0.04      4.27 o 
   1   1   7       67.43       62.04      7.91 o 
   2   1   7       91.74       91.99     17.43 o 
   3   1   7       50.32       44.67      6.74 o 
   4   1   7       57.42       61.48      8.18 o 
   5   1   7      117.38      109.23     10.95 o 
   6   1   7        1.53        6.05      5.89 o 
   7   1   7      121.99      120.76     12.33 o 
   8   1   7     1138.59     1180.18     36.05 o 
   9   1   7       62.90       79.11     14.18 o 
  10   1   7      163.21      152.22     14.11 o 
  11   1   7       13.36        6.29      4.13 o 
  12   1   7        7.18        6.78      5.45 o 
  13   1   7        8.73        4.31      4.77 o 
  14   1   7       13.75        8.59      6.02 o 
  15   1   7        5.07       15.43      6.47 o 
 -21   2   7       12.98       14.48     10.02 o 
 -20   2   7       87.29       76.32     16.34 o 
 -19   2   7        8.60        3.41      6.38 o 
 -18   2   7       94.05       91.07     16.44 o 
 -17   2   7        0.02        0.55      6.11 o 
 -16   2   7        1.89        0.90      2.99 o 
 -15   2   7      298.02      301.01     16.95 o 
 -14   2   7       59.50       55.83      7.82 o 
 -13   2   7       28.59       23.03      5.17 o 
 -12   2   7       64.99       66.13      7.89 o 
 -11   2   7       22.73       24.53      5.40 o 
 -10   2   7       46.83       43.48      6.59 o 
  -9   2   7       72.85       75.77      6.61 o 
  -8   2   7       87.63       84.35      4.64 o 
  -7   2   7       14.63       28.43      3.77 o 
  -6   2   7        5.91        8.61      2.58 o 
  -5   2   7       52.19       45.03      4.24 o 
  -4   2   7        1.89        0.71      2.62 o 
  -3   2   7       73.19       77.86     19.02 o 
  -2   2   7      338.99      351.14     39.20 o 
  -1   2   7        0.13        2.27      3.91 o 
   0   2   7       19.31       17.34      5.07 o 
   1   2   7        8.84       12.51      4.75 o 
   2   2   7       19.73       18.56      5.38 o 
   3   2   7       26.39       20.56      9.55 o 
   4   2   7       13.73       11.28      4.97 o 
   5   2   7       26.97       18.47      5.71 o 
   6   2   7        0.27       -4.08      4.08 o 
   7   2   7      903.42      916.11     31.26 o 
   8   2   7       11.49       18.66      8.41 o 
   9   2   7        4.88        8.56      5.05 o 
  10   2   7      219.03      225.37     16.85 o 
  11   2   7      277.47      281.21     15.30 o 
  12   2   7      138.01      135.57     13.44 o 
  13   2   7        2.72        4.34      4.18 o 
  14   2   7        7.72        9.63      5.41 o 
  15   2   7        4.28        6.05      5.09 o 
 -20   3   7       23.12       35.03     11.87 o 
 -19   3   7        3.95       30.19     12.22 o 
 -18   3   7       29.63       21.35     10.67 o 
 -17   3   7       19.48       11.64      7.48 o 
 -16   3   7       69.50       60.56     13.80 o 
 -15   3   7       23.01       32.66      6.29 o 
 -14   3   7      129.73      123.36      9.32 o 
 -13   3   7       49.24       51.37      7.42 o 
 -12   3   7        2.00        2.21      4.43 o 
 -11   3   7       20.12       13.26      4.14 o 
 -10   3   7      133.32      143.87     11.24 o 
  -9   3   7      176.82      183.61      6.71 o 
  -8   3   7      792.98      810.47     17.51 o 
  -7   3   7      269.83      272.74     10.31 o 
  -6   3   7      126.95      127.40      7.05 o 
  -5   3   7      294.07      281.26     10.30 o 
  -4   3   7       46.71       45.25      4.44 o 
  -3   3   7       57.59       66.33      7.86 o 
  -2   3   7       97.71      103.77      4.82 o 
  -1   3   7        1.02        0.48      3.84 o 
   0   3   7      254.06      240.07     14.68 o 
   1   3   7      529.85      544.43     22.05 o 
   2   3   7       85.73       89.65      9.70 o 
   3   3   7       26.29       30.71      9.36 o 
   4   3   7       39.03       42.28      8.10 o 
   5   3   7        6.28        1.28      4.32 o 
   6   3   7       23.08       14.14      7.03 o 
   7   3   7      209.25      194.93     20.02 o 
   8   3   7       24.04       26.77      6.32 o 
   9   3   7       33.14       40.46      8.20 o 
  10   3   7       35.95       39.17      8.20 o 
  11   3   7      135.14      116.26     14.05 o 
  12   3   7      297.50      305.84     15.99 o 
  13   3   7       77.68       84.78     10.88 o 
  14   3   7       19.64       19.52     10.84 o 
 -20   4   7       31.54       30.57     12.44 o 
 -19   4   7      103.44       75.25     16.64 o 
 -18   4   7        0.01       -8.63      9.38 o 
 -17   4   7        0.81        0.98      7.65 o 
 -16   4   7       64.21      107.85     18.49 o 
 -15   4   7       28.19       29.93     10.60 o 
 -14   4   7        0.93        9.50      7.77 o 
 -13   4   7      117.16      137.73     11.27 o 
 -12   4   7       61.78       65.07      6.94 o 
 -11   4   7       29.41       16.55      4.37 o 
 -10   4   7       53.04       72.25      6.93 o 
  -9   4   7      190.60      175.48     11.62 o 
  -8   4   7      199.40      207.29      9.54 o 
  -7   4   7      455.98      423.17     13.30 o 
  -6   4   7      702.53      686.50     16.81 o 
  -5   4   7      273.47      273.57     10.72 o 
  -4   4   7       99.53       88.94      7.47 o 
  -3   4   7       34.93       31.71      5.11 o 
  -2   4   7      226.28      198.12     10.95 o 
  -1   4   7     1655.34     1590.22     37.36 o 
   0   4   7     1238.68     1213.86     33.03 o 
   1   4   7       14.48        8.31      4.33 o 
   2   4   7      185.83      195.41     14.03 o 
   3   4   7       19.02       15.45      8.81 o 
   4   4   7        3.73       -0.90      5.06 o 
   5   4   7      115.54      107.84     14.59 o 
   6   4   7      162.85      178.61     14.31 o 
   7   4   7       96.77       97.13     22.04 o 
   8   4   7        5.11        9.91      4.37 o 
   9   4   7       14.35       12.15      5.53 o 
  10   4   7        5.63        4.45      6.22 o 
  11   4   7       42.27       38.25      7.97 o 
  12   4   7       20.70       26.38      6.88 o 
  13   4   7        1.63       -2.13      6.28 o 
  14   4   7       17.14       26.87     10.95 o 
 -19   5   7       30.60       32.91     11.88 o 
 -18   5   7       13.61        3.41      6.99 o 
 -17   5   7        3.11        7.92      7.37 o 
 -16   5   7       37.81       49.14     13.35 o 
 -15   5   7        0.68       -1.77      6.51 o 
 -14   5   7        4.40        3.69      5.47 o 
 -13   5   7        0.21        2.47      5.08 o 
 -12   5   7       82.48       82.46     15.81 o 
 -11   5   7       49.86       56.08      6.30 o 
 -10   5   7        5.33        6.68      3.87 o 
  -9   5   7       37.78       33.34      6.47 o 
  -8   5   7      102.72       89.49      7.68 o 
  -7   5   7        0.97        1.30      3.00 o 
  -6   5   7      239.47      239.55     10.51 o 
  -5   5   7      438.71      467.22     14.51 o 
  -4   5   7      455.13      493.96     14.92 o 
  -3   5   7        3.25       -0.41      3.51 o 
  -2   5   7      455.56      456.89     16.94 o 
  -1   5   7      496.30      486.71     17.67 o 
   0   5   7        7.31        0.36      3.36 o 
   1   5   7       47.36       42.46      7.33 o 
   2   5   7      169.23      186.79     19.16 o 
   3   5   7        2.10        3.58      6.38 o 
   4   5   7        1.23       -1.44      5.34 o 
   5   5   7      100.48      105.78     11.21 o 
   6   5   7      120.88      122.94     12.04 o 
   7   5   7        3.58        9.20      4.43 o 
   8   5   7       89.76      124.81     12.57 o 
   9   5   7       24.29       29.33      6.77 o 
  10   5   7        9.89       18.63      6.30 o 
  11   5   7        0.02       -3.79      9.81 o 
  12   5   7       24.78       28.35      7.28 o 
  13   5   7       39.29       36.64     12.37 o 
 -18   6   7       55.46       82.44     18.93 o 
 -17   6   7      218.30      220.93     27.42 o 
 -16   6   7        0.78        4.62      8.38 o 
 -15   6   7       16.28       20.54      9.56 o 
 -14   6   7        0.49       -2.96      6.14 o 
 -13   6   7      101.52      109.06     18.68 o 
 -12   6   7       30.85       24.40     10.01 o 
 -11   6   7        1.82        2.39      5.02 o 
 -10   6   7        3.77        7.94      5.62 o 
  -9   6   7      200.12      166.79     10.40 o 
  -8   6   7      200.16      202.92     11.35 o 
  -7   6   7      115.81      105.97      8.50 o 
  -6   6   7       14.28       10.51      3.45 o 
  -5   6   7      108.22      114.24      7.73 o 
  -4   6   7      376.91      361.46     13.40 o 
  -3   6   7       13.12        5.84      3.18 o 
  -2   6   7       49.74       45.54      7.64 o 
  -1   6   7      226.79      224.52     15.59 o 
   0   6   7      133.26      144.66     13.81 o 
   1   6   7       16.86       14.78      4.96 o 
   2   6   7       74.47       71.07      9.15 o 
   3   6   7      102.17       94.75     17.30 o 
   4   6   7      137.60      160.52     13.82 o 
   5   6   7        7.10       -0.42      4.33 o 
   6   6   7       35.43       30.06      6.73 o 
   7   6   7       77.02       70.23      9.68 o 
   8   6   7        0.14        1.08      4.31 o 
   9   6   7      116.99      120.73     12.56 o 
  10   6   7      172.20      178.98     24.98 o 
  11   6   7       38.31       72.36     16.75 o 
  12   6   7       16.79       15.15     12.24 o 
 -16   7   7       28.36       17.59     11.03 o 
 -15   7   7        9.96       10.76      8.73 o 
 -14   7   7      105.11      101.38     18.78 o 
 -13   7   7        6.31        4.41      7.24 o 
 -12   7   7      227.44      241.64     27.06 o 
 -11   7   7      155.46      186.29     13.07 o 
 -10   7   7        7.32       16.25      8.83 o 
  -9   7   7      106.55      115.14     12.62 o 
  -8   7   7       34.80       38.42      8.25 o 
  -7   7   7       35.69       31.97     10.19 o 
  -6   7   7       85.66       75.13     10.23 o 
  -5   7   7        4.20       -4.63      4.63 o 
  -4   7   7       22.94       32.96      6.33 o 
  -3   7   7       14.96        9.58      3.93 o 
  -2   7   7       33.40       37.14      5.42 o 
  -1   7   7       15.93       13.84      5.32 o 
   0   7   7       10.94       13.42      4.13 o 
   1   7   7       42.16       38.22      5.98 o 
   2   7   7       46.15       48.70      6.73 o 
   3   7   7      222.60      212.38     13.06 o 
   4   7   7       72.66       75.38      8.28 o 
   5   7   7      347.03      314.65     16.08 o 
   6   7   7       57.51       61.84      7.77 o 
   7   7   7       22.05       27.71      6.92 o 
   8   7   7      124.40      150.63     22.45 o 
   9   7   7       27.52       15.81      9.71 o 
  10   7   7        1.76        2.00      7.16 o 
 -14   8   7        1.04       -0.79      5.35 o 
 -13   8   7       80.64       65.22     15.50 o 
 -12   8   7        1.56        0.40      6.57 o 
 -11   8   7       42.43       72.09      9.27 o 
 -10   8   7       36.95       42.78      7.24 o 
  -9   8   7        0.74        7.34      5.91 o 
  -8   8   7       20.51       18.86     10.00 o 
  -7   8   7       23.60        9.94      4.96 o 
  -6   8   7       44.29       40.51      7.82 o 
  -5   8   7        2.74        4.33      4.82 o 
  -4   8   7       30.91       18.66      5.21 o 
  -3   8   7       94.52       96.92      7.97 o 
  -2   8   7       14.38       10.40      5.62 o 
  -1   8   7       43.89       55.66      6.09 o 
   0   8   7       17.13       25.06      5.20 o 
   1   8   7        0.15        3.54      3.62 o 
   2   8   7       68.29       85.51     11.96 o 
   3   8   7        7.43        6.37      5.62 o 
   4   8   7      102.10      133.33     10.92 o 
   5   8   7        4.74        5.46      3.70 o 
   6   8   7       72.24       62.32     10.68 o 
   7   8   7       13.19       19.62     10.50 o 
   8   8   7        0.40        3.72      5.01 o 
 -11   9   7       38.96       45.88     19.85 o 
 -10   9   7        0.07        1.06     12.09 o 
  -9   9   7       14.41       31.00      9.10 o 
  -8   9   7        0.71       -4.64      5.26 o 
  -7   9   7       42.02       44.75      9.28 o 
  -6   9   7        3.94       -3.20      5.38 o 
  -5   9   7        5.73        6.57      6.37 o 
  -4   9   7      562.72      522.17     26.47 o 
  -3   9   7       62.03       60.36      7.63 o 
  -2   9   7       86.31       90.18      8.02 o 
  -1   9   7       26.03       25.70      6.37 o 
   0   9   7       13.53       11.06      3.56 o 
   1   9   7       16.73       21.52      4.93 o 
   2   9   7        2.94        5.92      3.60 o 
   3   9   7       19.15       19.66      6.83 o 
   4   9   7        3.28        5.28      6.43 o 
   5   9   7       65.81       77.51     16.96 o 
  -5  10   7      140.33      134.99     14.75 o 
  -4  10   7       15.93       24.95     10.30 o 
  -3  10   7       76.35       75.34     10.94 o 
  -2  10   7        2.61        0.15      5.48 o 
  -1  10   7        4.38       14.07      6.41 o 
   0  10   7        1.93       -2.55      3.77 o 
 -20   0   8      144.54      153.52     19.97 o 
 -19   0   8       34.96       35.52     10.27 o 
 -18   0   8       28.54       35.67     10.34 o 
 -17   0   8        9.27       18.37      7.89 o 
 -16   0   8       21.01       28.61      9.32 o 
 -15   0   8      603.59      565.66     34.63 o 
 -14   0   8      103.59       87.88     14.52 o 
 -13   0   8        5.57        3.53      5.81 o 
 -12   0   8        4.03       -0.19      6.18 o 
 -11   0   8      204.18      212.42     20.49 o 
 -10   0   8      629.22      633.34     20.99 o 
  -9   0   8       85.22       65.84     17.75 o 
  -8   0   8      777.46      832.77     24.48 o 
  -7   0   8       36.79       31.17      5.63 o 
  -6   0   8        0.96       -1.14      2.84 o 
  -5   0   8      587.30      593.54     17.07 o 
  -4   0   8       45.51       35.77      4.68 o 
  -3   0   8       38.37       20.81      7.30 o 
  -2   0   8      564.96      612.40     33.82 o 
  -1   0   8      508.60      528.66     31.95 o 
   0   0   8        3.36        3.00      6.16 o 
   1   0   8      835.18      804.42     40.10 o 
   2   0   8      476.49      453.75     30.66 o 
   3   0   8        1.08       -2.37      7.42 o 
   4   0   8      638.81      676.84     38.34 o 
   5   0   8        0.27       -0.27      6.80 o 
   6   0   8      322.13      315.89     27.93 o 
   7   0   8      977.45      971.37     48.49 o 
   8   0   8      149.97      207.39     23.57 o 
   9   0   8      465.44      505.28     36.72 o 
  10   0   8        2.42        2.18      7.39 o 
  11   0   8      306.58      340.82     31.00 o 
  12   0   8       57.30       68.63     15.52 o 
  13   0   8       23.91       32.69     12.00 o 
 -20   1   8        6.18        8.29      6.52 o 
 -19   1   8        5.99       10.74      4.64 o 
 -18   1   8       23.23       22.83      6.85 o 
 -17   1   8       22.06       31.89      6.70 o 
 -16   1   8        4.39        3.59      3.96 o 
 -15   1   8      111.41      142.38     16.69 o 
 -14   1   8      338.26      344.50     34.77 o 
 -13   1   8       35.52       14.38      4.77 o 
 -12   1   8       31.60       23.82      5.39 o 
 -11   1   8        2.24        0.67      8.44 o 
 -10   1   8       93.36       96.57      5.91 o 
  -9   1   8       43.77       43.59      4.17 o 
  -8   1   8        0.66        3.87      3.86 o 
  -7   1   8      679.20      708.62     15.57 o 
  -6   1   8       20.14       13.10      2.88 o 
  -5   1   8      278.66      248.75      9.50 o 
  -4   1   8       38.05       29.69      2.81 o 
  -3   1   8      606.54      634.32     24.45 o 
  -2   1   8      381.22      378.47     19.05 o 
  -1   1   8      122.78      134.72     11.76 o 
   0   1   8       74.27       66.79      8.84 o 
   1   1   8       87.86       96.39     10.57 o 
   2   1   8        0.21       -5.27      5.27 o 
   3   1   8       25.90       13.67      5.11 o 
   4   1   8        8.71        7.69      5.09 o 
   5   1   8      437.40      439.69     22.58 o 
   6   1   8      372.84      411.96     22.16 o 
   7   1   8       44.27       46.90      8.91 o 
   8   1   8        9.41       13.91      5.95 o 
   9   1   8       98.75       90.95     11.79 o 
  10   1   8      220.97      210.02     17.28 o 
  11   1   8        1.54        0.09      4.15 o 
  12   1   8       87.97      100.45     12.64 o 
  13   1   8       68.22       73.95     10.99 o 
 -20   2   8       24.25       20.96      8.47 o 
 -19   2   8       55.71       42.16     11.87 o 
 -18   2   8      156.20      153.04     20.70 o 
 -17   2   8        5.47        3.71      3.86 o 
 -16   2   8      487.38      494.56     37.70 o 
 -15   2   8      479.72      463.07     23.73 o 
 -14   2   8       91.63       73.27      9.21 o 
 -13   2   8       50.26       48.19     14.24 o 
 -12   2   8        6.22        0.83      4.02 o 
 -11   2   8        3.11        5.01      4.22 o 
 -10   2   8       44.59       46.85      5.74 o 
  -9   2   8      114.18      117.28      6.46 o 
  -8   2   8      350.87      338.21     11.54 o 
  -7   2   8      373.68      381.13     12.22 o 
  -6   2   8      289.16      274.88     10.43 o 
  -5   2   8       65.10       63.28      5.10 o 
  -4   2   8      592.63      586.03     17.50 o 
  -3   2   8      393.27      407.51     24.48 o 
  -2   2   8       87.74       87.03      9.95 o 
  -1   2   8      328.09      335.51     18.22 o 
   0   2   8      409.02      419.66     20.63 o 
   1   2   8       51.85       50.17      7.59 o 
   2   2   8       54.85       50.30      7.92 o 
   3   2   8        0.66       -4.71      5.37 o 
   4   2   8       50.54       45.55      8.11 o 
   5   2   8       10.63        4.03      5.36 o 
   6   2   8      357.03      368.33     21.08 o 
   7   2   8      187.61      228.48     17.27 o 
   8   2   8      353.65      337.08     28.88 o 
   9   2   8      344.38      354.40     51.26 o 
  10   2   8       48.83       38.60     14.11 o 
  11   2   8        7.30        5.70      7.30 o 
  12   2   8       10.74        7.40      4.81 o 
  13   2   8        4.96       13.67     13.67 o 
 -19   3   8        1.18       -7.31      8.41 o 
 -18   3   8       43.86       30.40     10.85 o 
 -17   3   8        0.01       -1.96      6.37 o 
 -16   3   8       61.71       60.02     14.10 o 
 -15   3   8      111.95      142.18     12.40 o 
 -14   3   8       13.81       22.54      6.11 o 
 -13   3   8       23.59       22.20      5.55 o 
 -12   3   8       57.10       59.29      8.14 o 
 -11   3   8       18.74       23.87      5.94 o 
 -10   3   8      139.59      128.39     11.52 o 
  -9   3   8       15.89       20.43      3.71 o 
  -8   3   8        0.20        1.06      2.69 o 
  -7   3   8      192.08      198.30      9.52 o 
  -6   3   8      107.07      109.39      7.09 o 
  -5   3   8       92.86       79.22      6.08 o 
  -4   3   8      431.53      427.05     13.69 o 
  -3   3   8        0.25       -0.78      4.20 o 
  -2   3   8      465.79      489.00     21.89 o 
  -1   3   8      515.82      531.05     23.19 o 
   0   3   8       14.02       15.58      5.91 o 
   1   3   8        0.32        2.81      5.00 o 
   2   3   8      479.99      468.38     22.43 o 
   3   3   8      237.22      237.67     16.47 o 
   4   3   8       20.00       23.91     10.02 o 
   5   3   8       16.81       18.77      5.96 o 
   6   3   8        4.36        5.83     14.85 o 
   7   3   8       86.75       92.31     15.76 o 
   8   3   8        4.48        0.84      4.02 o 
   9   3   8      101.23       92.78     12.09 o 
  10   3   8       87.77       97.88     12.44 o 
  11   3   8        0.21       -6.89      6.89 o 
  12   3   8       46.58       49.60      7.37 o 
 -18   4   8        2.65       -3.90      6.67 o 
 -17   4   8       10.22       10.19      7.83 o 
 -16   4   8       18.22       13.34      8.12 o 
 -15   4   8        0.84       -8.60      8.60 o 
 -14   4   8       19.12       28.88     10.54 o 
 -13   4   8       61.21       67.54      8.58 o 
 -12   4   8        3.83       -0.07      3.57 o 
 -11   4   8      137.64      133.81     11.56 o 
 -10   4   8       54.89       70.00     11.14 o 
  -9   4   8      489.52      493.72     15.20 o 
  -8   4   8      158.13      169.50      9.14 o 
  -7   4   8      568.57      571.40     16.26 o 
  -6   4   8      196.88      186.88     11.28 o 
  -5   4   8        0.19       -3.05      3.05 o 
  -4   4   8        1.81        0.28      2.98 o 
  -3   4   8       17.36        9.10      4.72 o 
  -2   4   8        0.48       -2.24      3.47 o 
  -1   4   8       86.45       80.57      9.85 o 
   0   4   8       15.37       14.19      5.33 o 
   1   4   8      330.14      305.47     18.41 o 
   2   4   8      223.20      211.84     15.60 o 
   3   4   8       22.87       13.04      5.69 o 
   4   4   8      299.32      301.67     18.84 o 
   5   4   8        1.45       -3.10      6.46 o 
   6   4   8       47.77       44.66     11.52 o 
   7   4   8        7.98        5.48      5.55 o 
   8   4   8        2.24       -4.48      4.48 o 
   9   4   8       60.08       46.69      8.82 o 
  10   4   8      260.45      237.17     18.59 o 
  11   4   8        2.35        0.73      4.57 o 
  12   4   8        0.12        2.02      5.45 o 
 -17   5   8        1.39       -0.59      5.26 o 
 -16   5   8        7.70       -1.34      7.39 o 
 -15   5   8       14.63        6.86      7.18 o 
 -14   5   8      104.78       87.42     16.80 o 
 -13   5   8        0.06       -0.28      7.80 o 
 -12   5   8       49.34       28.94      9.10 o 
 -11   5   8       27.67       20.17      5.88 o 
 -10   5   8      129.07      143.01     10.04 o 
  -9   5   8      291.89      281.25     13.73 o 
  -8   5   8       89.40       82.75      6.87 o 
  -7   5   8       20.64       29.05      4.55 o 
  -6   5   8        9.43        3.09      3.52 o 
  -5   5   8        3.22       -2.38      3.21 o 
  -4   5   8      138.52      131.36      8.35 o 
  -3   5   8       16.03       14.61      4.19 o 
  -2   5   8      243.99      235.30     13.21 o 
  -1   5   8       39.84       44.77      6.40 o 
   0   5   8       16.46        4.78      4.10 o 
   1   5   8       11.13       15.56      5.55 o 
   2   5   8      199.93      211.78     22.03 o 
   3   5   8      343.34      368.40     28.52 o 
   4   5   8       69.47       66.09     12.82 o 
   5   5   8       36.89       34.92      8.10 o 
   6   5   8        0.09        0.19      4.31 o 
   7   5   8        4.62        3.58      5.53 o 
   8   5   8      117.20      112.66     12.87 o 
   9   5   8      167.79      186.59     16.42 o 
  10   5   8       28.68       39.13      8.91 o 
  11   5   8       50.47       50.10      9.36 o 
 -16   6   8        0.18       -6.31      6.31 o 
 -15   6   8       22.69       23.02      9.55 o 
 -14   6   8        5.04       11.17      8.46 o 
 -13   6   8       49.28       62.97     15.55 o 
 -12   6   8       34.04       43.65     12.41 o 
 -11   6   8        0.54       12.18     21.14 o 
 -10   6   8       14.97       14.08      9.74 o 
  -9   6   8        1.71        3.71      5.76 o 
  -8   6   8       15.47       12.48      4.39 o 
  -7   6   8       29.33       28.29      4.58 o 
  -6   6   8        7.91        2.74      3.17 o 
  -5   6   8        0.44        4.90      4.16 o 
  -4   6   8       28.00       35.92      5.07 o 
  -3   6   8       58.59       61.51      6.15 o 
  -2   6   8        6.98        4.63      3.49 o 
  -1   6   8       35.27       33.09     10.54 o 
   0   6   8      117.64       95.96     11.15 o 
   1   6   8        0.01        6.50      4.67 o 
   2   6   8        2.84        5.22      4.42 o 
   3   6   8        2.01        2.87      4.53 o 
   4   6   8      168.93      158.36     14.64 o 
   5   6   8       14.92       16.62      5.72 o 
   6   6   8       18.27       15.66      5.85 o 
   7   6   8        4.82       -4.91      5.50 o 
   8   6   8       16.28       14.00      5.57 o 
   9   6   8      122.29      124.97     13.72 o 
 -14   7   8        0.15       -1.54      7.52 o 
 -13   7   8       21.29       47.10     13.71 o 
 -12   7   8        2.73       10.30     10.18 o 
 -11   7   8       12.33       18.59      9.34 o 
 -10   7   8       28.37       42.80      8.74 o 
  -9   7   8       14.77       17.52      6.38 o 
  -8   7   8       69.24       63.95     15.01 o 
  -7   7   8        5.69        3.29      5.12 o 
  -6   7   8        4.86       -1.72      4.09 o 
  -5   7   8        0.51       -0.38      4.02 o 
  -4   7   8      160.93      153.17     11.53 o 
  -3   7   8       12.19        3.09      5.13 o 
  -2   7   8        2.68       -1.66      3.96 o 
  -1   7   8        1.50       -1.93      4.29 o 
   0   7   8        9.32        6.72      6.79 o 
   1   7   8        0.75        1.51      4.06 o 
   2   7   8       24.21       14.44      4.40 o 
   3   7   8       34.16       23.28      6.55 o 
   4   7   8        5.56        8.26      4.22 o 
   5   7   8        0.31        4.02      4.45 o 
   6   7   8        5.46       -3.04      4.18 o 
   7   7   8        4.95        2.19      5.54 o 
 -12   8   8       12.15       31.94     12.32 o 
 -11   8   8        4.49       10.49      9.34 o 
 -10   8   8       66.49       87.37     12.14 o 
  -9   8   8       27.25       30.28      9.28 o 
  -8   8   8        6.57       18.01      7.42 o 
  -7   8   8        1.74        1.87      5.78 o 
  -6   8   8       13.42        3.26     11.55 o 
  -5   8   8       90.85       90.98     15.75 o 
  -4   8   8       55.46       67.52      8.43 o 
  -3   8   8        1.31        0.35      4.36 o 
  -2   8   8        1.05       -3.12      3.47 o 
  -1   8   8        1.64        0.27      3.61 o 
   0   8   8        5.10        1.97      4.21 o 
   1   8   8        1.49        3.38      6.34 o 
   2   8   8       20.88       26.93      6.07 o 
   3   8   8        0.94        1.98      3.48 o 
   4   8   8       28.48       38.52      6.87 o 
   5   8   8       39.14       28.74      7.81 o 
  -7   9   8        9.34        5.46      5.91 o 
  -6   9   8        1.81       -6.34      6.34 o 
  -5   9   8       46.21       49.50     11.69 o 
  -4   9   8       41.80       14.47     11.35 o 
  -3   9   8       30.27       22.78      6.93 o 
  -2   9   8        0.39       -0.20      3.43 o 
  -1   9   8       31.79       20.52      4.73 o 
   0   9   8        2.57        3.47      4.07 o 
 -18   1   9      105.93      107.91     12.16 o 
 -17   1   9        8.12       10.84      5.47 o 
 -16   1   9       56.68       57.47      9.11 o 
 -15   1   9       20.04       18.40      6.17 o 
 -14   1   9        4.93        3.03     10.19 o 
 -13   1   9       13.72       10.66      4.36 o 
 -12   1   9       12.06       14.82      5.51 o 
 -11   1   9        0.15       -0.46      2.77 o 
 -10   1   9       19.92       14.24      5.27 o 
  -9   1   9      116.73      113.50      7.15 o 
  -8   1   9      108.23      106.60      6.93 o 
  -7   1   9       52.31       46.11      6.11 o 
  -6   1   9      156.82      150.77     10.27 o 
  -5   1   9       19.29       17.85      3.81 o 
  -4   1   9       37.38       37.77      6.87 o 
  -3   1   9      157.70      148.27     13.06 o 
  -2   1   9       67.95       54.70      8.61 o 
  -1   1   9        0.84        3.59      5.99 o 
   0   1   9       11.24       15.17      5.76 o 
   1   1   9        2.03        0.42      4.82 o 
   2   1   9       34.55       25.22      6.42 o 
   3   1   9        4.92       -4.41      5.93 o 
   4   1   9        0.31        1.03      4.35 o 
   5   1   9        0.50        0.37      4.99 o 
   6   1   9       66.56       63.09     10.18 o 
   7   1   9       44.72       47.63      9.50 o 
   8   1   9       33.38       38.29      8.89 o 
   9   1   9        0.96       -3.17      6.25 o 
  10   1   9        3.54       -1.16      4.94 o 
  11   1   9        3.25        0.93      4.17 o 
 -18   2   9       12.18       14.72      8.55 o 
 -17   2   9        1.08       -1.31      4.36 o 
 -16   2   9       17.02        9.88      5.48 o 
 -15   2   9        7.90       19.14      9.35 o 
 -14   2   9        2.83        0.10      4.10 o 
 -13   2   9        0.76       -2.50      4.11 o 
 -12   2   9        0.06       -1.48      5.01 o 
 -11   2   9        2.96       -0.56      3.97 o 
 -10   2   9       17.70       14.49      4.27 o 
  -9   2   9      116.48      110.31      8.92 o 
  -8   2   9      119.70      138.60      7.99 o 
  -7   2   9      280.48      281.99     11.15 o 
  -6   2   9      273.68      278.88     11.11 o 
  -5   2   9       70.75       64.52      5.64 o 
  -4   2   9      109.18      108.04      8.31 o 
  -3   2   9       14.38        9.05      4.72 o 
  -2   2   9      309.96      294.11     18.55 o 
  -1   2   9      371.40      369.10     20.60 o 
   0   2   9       29.19       30.00      7.59 o 
   1   2   9       20.32       14.96      5.90 o 
   2   2   9       12.05       -3.61      4.97 o 
   3   2   9        0.46        2.21      5.01 o 
   4   2   9      115.08      134.33     13.70 o 
   5   2   9        0.11        5.60      5.36 o 
   6   2   9       87.30       95.03     11.84 o 
   7   2   9        7.06        1.73      4.53 o 
   8   2   9       56.03       55.84     13.03 o 
   9   2   9       48.39       56.75     10.21 o 
  10   2   9       18.66       17.60      6.42 o 
  11   2   9       35.94       37.56      9.65 o 
 -17   3   9       42.55       56.72     14.13 o 
 -16   3   9        2.55        1.34      6.70 o 
 -15   3   9       17.39       25.31      6.76 o 
 -14   3   9        0.78        2.58      9.39 o 
 -13   3   9       25.14       21.58      5.98 o 
 -12   3   9        0.51       -3.71      3.71 o 
 -11   3   9       10.02       15.64      5.58 o 
 -10   3   9       38.22       52.55      6.42 o 
  -9   3   9       26.33       30.49      5.61 o 
  -8   3   9        2.60        8.00      3.55 o 
  -7   3   9       38.69       34.98      4.73 o 
  -6   3   9       80.47       90.90      8.46 o 
  -5   3   9       99.98      100.55      7.21 o 
  -4   3   9        1.16        1.82      3.01 o 
  -3   3   9      181.98      187.65     14.81 o 
  -2   3   9       21.82       25.83      6.58 o 
  -1   3   9        0.40        2.53      4.14 o 
   0   3   9       54.52       63.44      9.08 o 
   1   3   9       71.29       59.47      9.07 o 
   2   3   9       11.26       12.38      6.63 o 
   3   3   9       23.55       11.02      5.50 o 
   4   3   9       26.32       34.82      8.13 o 
   5   3   9        0.04       -1.72      5.10 o 
   6   3   9      133.58      135.38     23.94 o 
   7   3   9       66.60       59.21     13.75 o 
   8   3   9        5.50       10.19      6.02 o 
   9   3   9      269.13      287.57     21.13 o 
  10   3   9       11.55        9.78     12.81 o 
 -17   4   9        4.76        5.83      7.13 o 
 -16   4   9       52.46       61.15     15.27 o 
 -15   4   9       17.13       23.77     11.44 o 
 -14   4   9        5.82       15.65      9.51 o 
 -13   4   9        6.13        6.62      7.72 o 
 -12   4   9       20.64       23.66     11.13 o 
 -11   4   9       11.68        4.94      4.54 o 
 -10   4   9        0.40        2.48      4.09 o 
  -9   4   9       59.37       60.55      6.94 o 
  -8   4   9      161.83      150.32      9.02 o 
  -7   4   9       95.65       87.64      7.07 o 
  -6   4   9        1.79       -3.40      3.40 o 
  -5   4   9       11.50        9.54      3.63 o 
  -4   4   9       29.77       34.42      4.84 o 
  -3   4   9       10.54       13.68      4.02 o 
  -2   4   9       17.26       12.13      4.25 o 
  -1   4   9      172.82      172.53     15.14 o 
   0   4   9      252.29      242.85     23.29 o 
   1   4   9        1.20        8.54      5.40 o 
   2   4   9       50.07       40.47     12.96 o 
   3   4   9      127.00      112.89     12.72 o 
   4   4   9       11.23       12.42      8.40 o 
   5   4   9        0.27        8.28      7.39 o 
   6   4   9      174.96      158.59     21.09 o 
   7   4   9       19.47       10.20      5.84 o 
   8   4   9       43.73       62.61     10.64 o 
   9   4   9        8.10        7.46      6.39 o 
 -15   5   9      122.16      128.53     20.98 o 
 -14   5   9       48.59       53.49     14.24 o 
 -13   5   9       34.24       38.12     12.21 o 
 -12   5   9        1.51       -7.73      9.30 o 
 -11   5   9        7.24        3.62      5.70 o 
 -10   5   9       50.52       57.43      7.15 o 
  -9   5   9        7.35        8.18      4.61 o 
  -8   5   9       21.71       24.33      4.63 o 
  -7   5   9       10.27        6.28      3.32 o 
  -6   5   9       64.50       55.97      6.11 o 
  -5   5   9      145.07      168.87     10.03 o 
  -4   5   9       15.82       21.64      4.40 o 
  -3   5   9       19.14       11.39      3.35 o 
  -2   5   9        1.64        4.26      3.74 o 
  -1   5   9        0.75        0.64      3.54 o 
   0   5   9       19.83       30.72      6.10 o 
   1   5   9        1.55       -0.80      4.27 o 
   2   5   9      180.76      157.61     17.33 o 
   3   5   9       85.10       65.06     13.60 o 
   4   5   9       13.70       12.60      8.26 o 
   5   5   9       19.55       20.42      8.57 o 
   6   5   9       10.99        5.87      7.57 o 
   7   5   9      112.10      134.91     14.89 o 
   8   5   9       14.99        8.60      6.20 o 
 -14   6   9       43.92       51.76     13.89 o 
 -13   6   9        5.59       17.33     10.96 o 
 -12   6   9        6.50       25.22     12.41 o 
 -11   6   9       45.34       61.20      9.91 o 
 -10   6   9        5.35       14.62      7.17 o 
  -9   6   9      164.24      171.16     15.17 o 
  -8   6   9       47.33       48.73      7.34 o 
  -7   6   9        0.03       -2.13      3.10 o 
  -6   6   9        1.25        5.52      4.60 o 
  -5   6   9       73.20       62.85      6.68 o 
  -4   6   9      117.70      145.93      9.74 o 
  -3   6   9        0.93        1.23      3.26 o 
  -2   6   9      160.42      136.73     11.75 o 
  -1   6   9      167.93      178.60     15.70 o 
   0   6   9        8.30        1.15      4.45 o 
   1   6   9      102.88      118.38     26.38 o 
   2   6   9        0.09        1.13      4.40 o 
   3   6   9       14.42       16.87      8.79 o 
   4   6   9       16.39       16.59      6.14 o 
   5   6   9       84.55       68.05     10.92 o 
   6   6   9      178.33      178.30     16.68 o 
 -11   7   9        7.32       22.28     26.03 o 
 -10   7   9      120.74      151.06     15.43 o 
  -9   7   9        0.00        8.77     11.17 o 
  -8   7   9        7.81        8.02      5.33 o 
  -7   7   9       33.54       29.01     10.85 o 
  -6   7   9       14.27       14.07      4.79 o 
  -5   7   9      117.49      127.28     11.15 o 
  -4   7   9       58.65       64.40      9.73 o 
  -3   7   9       18.69       18.76      5.11 o 
  -2   7   9       33.25       27.92      7.24 o 
  -1   7   9       58.40       63.00     10.06 o 
   0   7   9       55.02       82.88     11.36 o 
   1   7   9        1.87        1.20      7.07 o 
   2   7   9       75.91       96.82     10.41 o 
   3   7   9       47.61       49.87      7.86 o 
   4   7   9       40.62       51.36      7.86 o 
  -7   8   9       32.14       34.94      8.98 o 
  -6   8   9       11.78       16.83      6.89 o 
  -5   8   9       75.11       74.82      9.04 o 
  -4   8   9        0.14       -0.27      7.61 o 
  -3   8   9        0.01       -4.78      4.78 o 
  -2   8   9       62.96       59.98     11.73 o 
  -1   8   9       16.83       17.01      4.37 o 
 -16   0  10       31.42       42.22     11.51 o 
 -15   0  10       23.48        4.07      7.29 o 
 -14   0  10        0.36       -9.36      9.98 o 
 -13   0  10       29.38       19.22      8.77 o 
 -12   0  10        3.07       -2.60      7.42 o 
 -11   0  10        0.03       -3.94      6.68 o 
 -10   0  10       87.95       99.71     16.24 o 
  -9   0  10       14.46        9.84      8.54 o 
  -8   0  10      253.24      262.25     16.30 o 
  -7   0  10      209.51      212.19     14.88 o 
  -6   0  10      227.26      257.51     25.71 o 
  -5   0  10      318.34      290.35     27.13 o 
  -4   0  10      862.97      880.16     46.86 o 
  -3   0  10      147.69      123.44     18.44 o 
  -2   0  10       96.96      116.71     18.52 o 
  -1   0  10      358.88      372.34     31.09 o 
   0   0  10        9.13       17.95      9.51 o 
   1   0  10        0.13        3.90      8.22 o 
   2   0  10       40.16       43.03     11.84 o 
   3   0  10        0.22       -0.73      8.09 o 
   4   0  10       30.42       19.21     10.34 o 
   5   0  10       22.22        2.94      8.14 o 
   6   0  10       53.01       86.86     17.03 o 
   7   0  10       78.82      103.05     19.53 o 
   8   0  10      408.54      484.61     39.90 o 
 -16   1  10       11.26       18.30      6.41 o 
 -15   1  10       44.77       59.23      9.46 o 
 -14   1  10        1.82       -2.22      4.28 o 
 -13   1  10       29.99       27.88      6.83 o 
 -12   1  10        0.47       -1.98      5.36 o 
 -11   1  10       99.30      103.30     12.02 o 
 -10   1  10        6.04        2.58      3.24 o 
  -9   1  10       22.35       13.92      4.40 o 
  -8   1  10      335.88      369.46     16.48 o 
  -7   1  10      220.71      207.56     12.60 o 
  -6   1  10       86.15       93.18      8.79 o 
  -5   1  10      145.58      144.90     13.92 o 
  -4   1  10       39.52       35.70      7.66 o 
  -3   1  10      402.68      419.02     23.18 o 
  -2   1  10      289.21      314.35     20.30 o 
  -1   1  10       31.05       25.76      7.29 o 
   0   1  10        4.70        5.39     13.30 o 
   1   1  10      238.56      216.50     17.26 o 
   2   1  10       99.90       84.95     11.72 o 
   3   1  10       16.30        6.46      7.85 o 
   4   1  10       77.31       86.04     13.73 o 
   5   1  10        0.02        3.81      6.30 o 
   6   1  10       16.87        6.32      6.15 o 
   7   1  10        0.68        4.66      5.73 o 
   8   1  10       82.39       88.44     12.89 o 
 -16   2  10       57.97       61.18      9.83 o 
 -15   2  10       18.39       10.27      7.13 o 
 -14   2  10        0.71        3.29      6.29 o 
 -13   2  10        4.94        1.89      8.92 o 
 -12   2  10       60.97       55.55      9.33 o 
 -11   2  10      190.81      178.14     11.71 o 
 -10   2  10        0.42        4.36      3.26 o 
  -9   2  10       63.60       77.78      8.22 o 
  -8   2  10       57.80       57.49      7.23 o 
  -7   2  10       36.65       42.99      6.43 o 
  -6   2  10      201.22      206.87     12.84 o 
  -5   2  10       99.76      105.74      9.65 o 
  -4   2  10       97.53      100.97     13.27 o 
  -3   2  10        3.97       12.79      6.76 o 
  -2   2  10       59.45       69.30     15.57 o 
  -1   2  10       16.71       22.37      7.30 o 
   0   2  10       60.32       62.66      9.65 o 
   1   2  10      144.26      153.12     14.90 o 
   2   2  10        0.02       -1.52      8.12 o 
   3   2  10      254.84      283.42     20.19 o 
   4   2  10       16.68        9.95      9.47 o 
   5   2  10       17.96       10.02      5.27 o 
   6   2  10       77.88       83.84     12.02 o 
   7   2  10        0.03        2.17      6.04 o 
   8   2  10       62.93       79.78     17.49 o 
 -15   3  10      272.34      262.86     28.87 o 
 -14   3  10       61.81       63.45      9.74 o 
 -13   3  10       18.44       22.38      6.25 o 
 -12   3  10        6.84        4.28      4.73 o 
 -11   3  10        2.74       20.23      6.35 o 
 -10   3  10      168.56      163.90     14.91 o 
  -9   3  10       41.96       44.37      6.67 o 
  -8   3  10       53.28       62.59      7.56 o 
  -7   3  10        0.01        2.28      3.77 o 
  -6   3  10        4.25        2.21      3.78 o 
  -5   3  10       46.23       58.98      8.23 o 
  -4   3  10        4.02       -0.22      3.20 o 
  -3   3  10        4.97        4.23      3.88 o 
  -2   3  10        0.94        0.33      5.34 o 
  -1   3  10        7.70        3.93      4.91 o 
   0   3  10       53.70       51.91     15.13 o 
   1   3  10       16.26       23.39      7.15 o 
   2   3  10      158.93      157.16     15.41 o 
   3   3  10       39.20       31.77     12.90 o 
   4   3  10       28.09       29.09      7.75 o 
   5   3  10       91.04      113.85     13.85 o 
   6   3  10       11.94        9.72      6.50 o 
   7   3  10       65.91       54.21     15.21 o 
 -14   4  10       19.72       30.49     12.21 o 
 -13   4  10        0.03       -4.77      7.46 o 
 -12   4  10       21.99       27.46      6.91 o 
 -11   4  10       21.96       30.61      7.28 o 
 -10   4  10        0.12        3.55      3.76 o 
  -9   4  10       39.34       38.48      6.67 o 
  -8   4  10        0.30       -1.80      3.71 o 
  -7   4  10        0.33        1.86      3.17 o 
  -6   4  10        0.04        5.46      4.27 o 
  -5   4  10      123.22      129.72      8.95 o 
  -4   4  10      103.98      123.22      8.90 o 
  -3   4  10       22.34       18.41      3.97 o 
  -2   4  10       32.17       25.45      5.67 o 
  -1   4  10        1.74       -1.02      6.95 o 
   0   4  10        0.51       -0.25      4.74 o 
   1   4  10       52.63       54.09      9.58 o 
   2   4  10        0.07        0.01      8.17 o 
   3   4  10       96.80      108.84     14.51 o 
   4   4  10       24.14       22.40      8.25 o 
   5   4  10       89.62       99.66     17.67 o 
   6   4  10      208.17      184.48     24.31 o 
 -12   5  10       22.20       40.49     13.58 o 
 -11   5  10       32.48       62.78     16.16 o 
 -10   5  10       87.18       90.51     11.37 o 
  -9   5  10       13.38       10.58      4.15 o 
  -8   5  10        2.73        2.74      3.38 o 
  -7   5  10       19.73       14.43      3.88 o 
  -6   5  10       13.83       12.02      4.34 o 
  -5   5  10       74.94       68.91      7.15 o 
  -4   5  10       71.78       69.52      7.22 o 
  -3   5  10        0.59       -3.47      3.47 o 
  -2   5  10       15.29       17.49      4.91 o 
  -1   5  10       12.16        4.66      4.23 o 
   0   5  10       11.83       25.80      7.80 o 
   1   5  10        1.70        4.30     10.15 o 
   2   5  10       39.05       30.14      7.72 o 
   3   5  10       18.26        0.82      7.30 o 
   4   5  10        7.89       -4.92     10.17 o 
 -10   6  10       13.65       23.23      8.02 o 
  -9   6  10       56.92       62.67     10.66 o 
  -8   6  10       31.98       35.15      7.53 o 
  -7   6  10        0.31       -4.48      4.48 o 
  -6   6  10        7.44        1.81      3.47 o 
  -5   6  10       48.54       46.23      6.23 o 
  -4   6  10        7.35        9.46      4.20 o 
  -3   6  10        6.03        0.19      5.22 o 
  -2   6  10      123.46      118.57      9.43 o 
  -1   6  10       33.26       35.47      8.77 o 
   0   6  10       41.98       50.64      9.42 o 
   1   6  10      129.80      143.77     17.59 o 
   2   6  10       40.01       40.68     11.53 o 
 -13   1  11        9.19       15.31      6.89 o 
 -12   1  11        0.55        8.19      5.25 o 
 -11   1  11       86.74       98.86     12.34 o 
 -10   1  11       14.26       17.55      7.06 o 
  -9   1  11       76.18       75.84     20.01 o 
  -8   1  11        5.33       10.15      4.30 o 
  -7   1  11       29.66       17.76      4.95 o 
  -6   1  11        0.33       -3.69      4.47 o 
  -5   1  11       16.41       20.28      6.67 o 
  -4   1  11        3.09        5.10      6.02 o 
  -3   1  11        0.37        2.41     10.50 o 
  -2   1  11       13.92        2.39      5.29 o 
  -1   1  11        2.73       13.75      6.91 o 
   0   1  11       49.23       43.39      9.37 o 
   1   1  11      126.22      122.69     23.11 o 
   2   1  11        0.95       -3.93      5.07 o 
   3   1  11        3.05        2.88      6.26 o 
   4   1  11        1.34        0.84      5.33 o 
 -13   2  11        7.67       10.24      6.49 o 
 -12   2  11        0.06        9.95      6.28 o 
 -11   2  11       27.96       23.51      7.49 o 
 -10   2  11        7.75        2.02      5.26 o 
  -9   2  11       27.95       26.03      5.85 o 
  -8   2  11       70.39       66.21      8.02 o 
  -7   2  11        3.37        5.89      4.31 o 
  -6   2  11        6.09        1.23      3.54 o 
  -5   2  11        3.30        6.19      4.75 o 
  -4   2  11       34.61       38.59      8.52 o 
  -3   2  11        8.99        2.55      7.39 o 
  -2   2  11        0.02        1.14      7.94 o 
  -1   2  11       40.36       44.32     12.52 o 
   0   2  11        0.81        0.10      5.78 o 
   1   2  11       20.03       17.45      7.19 o 
   2   2  11       33.20       34.18      8.96 o 
   3   2  11        1.05        2.91      4.69 o 
 -11   3  11       11.54       14.35      6.28 o 
 -10   3  11        0.01        7.24      4.28 o 
  -9   3  11        0.72        6.62      4.10 o 
  -8   3  11       64.52       73.01      8.58 o 
  -7   3  11       14.91       25.70      7.79 o 
  -6   3  11      222.86      276.25     16.02 o 
  -5   3  11       71.62       89.67      9.65 o 
  -4   3  11        3.02        6.11      4.33 o 
  -3   3  11       19.92       14.55      5.25 o 
  -2   3  11       13.30       14.87      6.09 o 
  -1   3  11        0.61        5.65     12.60 o 
   0   3  11       20.53       19.09      6.96 o 
   1   3  11       50.15       61.13     10.71 o 
   2   3  11        5.99        5.77      7.20 o 
 -10   4  11        0.25       -1.62      6.54 o 
  -9   4  11        0.72        3.98      4.91 o 
  -8   4  11       27.76       32.18      6.43 o 
  -7   4  11       32.67       35.24      6.43 o 
  -6   4  11       51.92       42.99      7.22 o 
  -5   4  11      192.26      223.15     14.95 o 
  -4   4  11       29.50       25.76      6.55 o 
  -3   4  11       27.59       29.72      6.22 o 
  -2   4  11       17.35       20.67      5.49 o 
  -1   4  11        0.35       10.07      7.39 o 
   0   4  11        2.40       -4.76      6.45 o 
                                                 
